# Supplementary material for: Functional genomics of a Spiroplasma associated with the carmine cochineals Dactylopius coccus and Dactylopius opuntiae
Source: BMC Genomics. 2021 Apr 6;22:240. doi: 10.1186/s12864-021-07540-2 (PMC8025503; doi:10.1186/s12864-021-07540-2)
Supplement: Supplementary file 2 — Additional file 2: . Data set 1. Genbank accession numbers of genomes and sequences used in this study and average amino acid identity (AAI) of Spiroplasma genomes. [file 12864_2021_7540_MOESM2_ESM.xlsx]

## Sheet: DataSet1Readme
Additional file 2.Data set 1. Genebank accession numbers of genomes and sequences used in this study and Average aminoacid identity of Spiroplasma genomes

## Sheet: Genomes
Name	Assembly accession ID
Spiroplasma_alleghenense	GCF_003363775
Spiroplasma_apis_B31	GCA_000500935
Spiroplasma_atrichopogonis	GCA_001029245
Spiroplasma_cantharicola	GCA_001281045
Spiroplasma_chrysopicola_DF_1	GCA_000400935
Spiroplasma_citri	GCA_001886855
Spiroplasma_clarkii	GCF_002795265
Spiroplasma_corruscae	GCF_002237575
Spiroplasma_culicicola_AES_1	GCA_000565175
Spiroplasma sp.	GCA_902809815
Spiroplasma_diminutum_CUAS_1	GCA_000439455
Spiroplasma_eriocheiris	GCA_001029265
Spiroplasma_floricola_23_6	GCF_002813555
Spiroplasma_gladiatoris	GCF_004379335
Spiroplasma_helicoides	GCA_001715535
Spiroplasma_kunkelii_CR2_3x	GCA_001274875
Spiroplasma_litorale	GCA_001267155
Spiroplasma_melliferum_KC3	GCA_000236085
Spiroplasma_mirum_ATCC_29335	GCA_000517365
Spiroplasma_mirum_SMCA	GCF_000565195
Spiroplasma_monobiae_MQ-1	GCF_002865545
Spiroplasma_phoeniceum_P40	GCF_003339775
Spiroplasma_poulsonii	GCA_000820525
Spiroplasma_sabaudiense_Ar_1343	GCF_000565215
Spiroplasma_sp_NBRC_100390	GCF_001886495
Spiroplasma_sp_TU14	GCF_001792795
Spiroplasma_syrphidicola_EA_1	GCA_000400955
Spiroplasma_taiwanense_CT_1	GCA_000439435
Spiroplasma_turonicum	GCA_001262715
Spiroplasma_ixodetis_WSS	GCA_005795965

## Sheet: 16S
GeneBank ID	Organism Name
MK248055	S_ixodetis_Y32_type_strainIxodes_pacificus
MK248056	S_ixodetis_Dermanyssus_gallinae
MK248057	S_ixodetisDermanyssus_gallinae
MK248058	S_ixodetis_Dermanyssus_gallina
MK248059	S_ixodetis_Dermanyssus_gallina
MK248060	S_ixodetis_isolate_Acyrthosiphon_pisum
MK248061	S_ixodetis_Cinara_confinis
MK248062	S_ixodetis_Cinara_pinimaritimae
MK248063	S_ixodetis_Ceratinostoma_ostiorum
MK248065	S_ixodetis_Clinocera_sp
MK248066	S_ixodetis_Ethiromyia_chalybea
MK248067	S_ixodetis_Poecilobothrus_chrysozygos
MK248068	S_ixodetis_Thrypticus_tarsalis
MK241976	S_ixodetis_Rhipicephalus_decoloratus
KY674400	S_ixodetis_Ixodes_arboricola
KY674401	S_ixodetis_Ixodes_arboricola
KY674402	S_ixodetis_Ixodes_frontalis
KY674403	S_ixodetis_Ixodes_frontalis
KY674404	S_ixodetis_Ixodes_kerguelenensis
KY674405	S_ixodetis_Ixodes_pacificus
KY674406	S_ixodetis_Ixodes_ricinus
KY674407	S_ixodetis_Ixodes_ricinus
KY674408	S_ixodetis_Ixodes_ricinus
KY674409	S_ixodetis_Ixodes_ricinus
KY674410	S_ixodetis_Ixodes_ricinus
KY674411	S_ixodetis_Ixodes_uriae
KY674412	S_ixodetis_Ixodes_sp
KY674413	S_ixodetis_Ixodes_sp
KY674414	S_ixodetis_Dermacentor_marginatus
KY674415	S_ixodetis_Dermacentor_marginatus
KY674416	S_ixodetis_Rhipicephalus_annulatus
KY674417	S_ixodetis_Rhipicephalus_decoloratus
KY674418	S_ixodetis_Rhipicephalus_geigyi
KY674419	S_ixodetis_Rhipicephalus_geigyi
KY674420	S_ixodetis_Rhipicephalus_pusillus
EU727097	S_ixodetis_Cicadella_viridis
EU727098	S_ixodetis_Notostira_elongata
AM087471	S_ixodetis_Anisosticta_novemdecimpunctata
AB553862	S_ixodetis_Laodelphax_striatellus
AB030022	S_ixodetis_Antonina_crawii
AJ132412	S_ixodetis_Harmonia_axyridis
AJ245996	S_ixodetis_Danaus_chrysippus
EU727099	S_ixodetis_Araneus_diadematus
KX559376	S_ixodetis_Larinioides_cornutus
AJ006775	S_ixodetis_Adalia_bipunctata
AB548142	S_ixodetis_Curculio_sikkimensis
EU727100	S_ixodetis_Chrysolina_varians
JN100091	S_ixodetis_Curculio_elephas
EU727101	S_ixodetis_Tipula_oleracea
EU727105	S_ixodetis_Tetragnatha_montana
EU727104	S_ixodetis_Meta_segmentata
EU727102	S_ixodetis_Neriene_clathrata
JF266581	D_ixodetis_Leptus_sayi
GCA_000008205.1	Mycoplasma_hyopneumoniae_J
GCA_000008305.1	Mesoplasma_florum_L1
GCA_000008365.1	Mycoplasma_mobile_163K
GCA_000009205.2	Clostridioides_difficile_630
GCA_000009845.1	Onion_yellows_phytoplasma_OY_M
GCA_000011225.1	Mycoplasma_penetrans_HF_2
GCA_000012225.1	Aster_yellows_witches_broom_phytoplasma_AYWB
GCA_000012765.1	Mycoplasma_capricolum_subsp_capricolum_ATCC_27343
GCA_000018785.1	Acholeplasma_laidlawii_PG_8A
GCA_000019345.1	Ureaplasma_parvum_serovar_3_str_ATCC_27815
GCA_000020065.1	Mycoplasma_arthritidis_158L3_1
GCA_000025845.1	Mycoplasma_crocodyli_MP145
GCA_000026205.1	Candidatus_Phytoplasma_mali
GCA_000026765.1	Mycoplasma_conjunctivae
GCA_000027325.1	Mycoplasma_genitalium_G37
GCA_000069925.1	Candidatus_Phytoplasma_australiense
GCA_000085865.1	Mycoplasma_hominis_ATCC_23114
GCA_000172815.1	Bacillus_pumilus_ATCC_7061
GCA_000178375.1	Mycoplasma_alligatoris_A21JP2
GCA_000179035.2	Mycoplasma_suis_str_Illinois
GCA_000183385.1	Mycoplasma_bovis_PG45
GCA_000186985.3	Mycoplasma_haemofelis_Ohio2
GCA_000195795.1	Listeria_innocua_Clip11262
GCA_000195875.1	Mycoplasma_pulmonis_UAB_CTIP
GCA_000209735.1	Mycoplasma_fermentans_PG18
GCA_000215935.3	Haloplasma_contractile_SSD_17B
GCA_000221305.2	Mycoplasma_anatis_1340
GCA_000227355.2	Mycoplasma_iowae_695
GCA_000236085.3	Spiroplasma_melliferum_KC3
GCA_000238995.1	Mycoplasma_haemocanis_str_Illinois
GCA_000277795.1	Mycoplasma_wenyonii_str_Massachusetts
GCA_000281235.1	Candidatus_Mycoplasma_haemolamae_str_Purdue
GCA_000300695.1	Italian_clover_phyllody_phytoplasma_str_MA1
GCA_000309405.1	Vaccinium_witches_broom_phytoplasma_str_VAC
GCA_000309465.1	Poinsettia_branch_inducing_phytoplasma_str_JR1
GCA_000309485.1	Milkweed_yellows_phytoplasma_str_MW1
GCA_000319365.1	Candidatus_Mycoplasma_haemominutum_Birmingham_1
GCA_000327395.1	Mycoplasma_feriruminatoris
GCA_000328725.1	Mycoplasma_cynos_C142
GCA_000364425.1	Peanut_witches_broom_phytoplasma_NTU2011
GCA_000367445.1	Mycoplasma_alkalescens_14918
GCA_000367765.1	Mycoplasma_auris_15026
GCA_000367805.1	Mycoplasma_bovigenitalium_51080
GCA_000383515.1	Mycoplasma_hyorhinis_ATCC_17981
GCA_000400935.1	Spiroplasma_chrysopicola_DF_1
GCA_000400955.1	Spiroplasma_syrphidicola_EA_1
GCA_000420105.1	Mycoplasma_orale_ATCC_23714
GCA_000420225.1	Mycoplasma_moatsii_ATCC_27625
GCA_000428705.1	Acholeplasma_axanthum_ATCC_25176
GCA_000439435.1	Spiroplasma_taiwanense_CT_1
GCA_000439455.1	Spiroplasma_diminutum_CUAS_1
GCA_000477415.1	Mycoplasma_parvum_str_Indiana
GCA_000485555.1	Mycoplasma_salivarium_ATCC_23064
GCA_000495255.1	Wheat_blue_dwarf_phytoplasma
GCA_000500935.1	Spiroplasma_apis_B31
GCA_000508245.1	Mycoplasma_ovis_str_Michigan
GCA_000518285.1	Entomoplasma_lucivorax_ATCC_49196
GCA_000518825.1	Mesoplasma_chauliocola_ATCC_49578
GCA_000524555.1	Mycoplasma_bovoculi_M165_69
GCA_000526835.1	Entomoplasma_somnilux_ATCC_49194
GCA_000526855.1	Entomoplasma_luminosum_ATCC_49195
GCA_000526955.1	Mycoplasma_cricetuli_ATCC_35279
GCA_000565175.1	Spiroplasma_culicicola_AES_1
GCA_000565215.1	Spiroplasma_sabaudiense_Ar_1343
GCA_000582535.1	Candidatus_Hepatoplasma_crinochetorum_Av
GCA_000621085.1	Mycoplasma_gallinarum_DSM_19816
GCA_000622165.1	Mycoplasma_molare_ATCC_27746
GCA_000685905.1	Mycoplasma_pirum_ATCC_25960
GCA_000686545.1	Mesoplasma_syrphidae_ATCC_51578
GCA_000686585.1	Mycoplasma_lipofaciens_ATCC_35015
GCA_000687795.1	Mycoplasma_testudinis_ATCC_43263
GCA_000687815.1	Mycoplasma_elephantis_ATCC_51980
GCA_000691385.1	Mycoplasma_hyosynoviae
GCA_000701485.1	Mycoplasma_sturni_DSM_22021
GCA_000701525.1	Mesoplasma_grammopterae_ATCC_49580
GCA_000701785.1	Mycoplasma_alvi_ATCC_29626
GCA_000701805.1	Mycoplasma_iners_ATCC_19705
GCA_000701825.1	Mycoplasma_collis_ATCC_35278
GCA_000702705.1	Mycoplasma_simbae_ATCC_49888
GCA_000702745.1	Mycoplasma_cloacale_ATCC_35276
GCA_000702765.1	Acholeplasma_hippikon_ATCC_29725
GCA_000702785.1	Mycoplasma_primatum_ATCC_25948
GCA_000702805.1	Mycoplasma_anseris_ATCC_49234
GCA_000712175.1	Mycoplasma_columbinum_ATCC_29257
GCA_000712185.1	Mycoplasma_opalescens_ATCC_27921
GCA_000731915.1	Ureaplasma_diversum_NCTC_246
GCA_000770195.1	Candidatus_Mycoplasma_girerdii
GCA_000803325.1	Chrysanthemum_yellows_phytoplasma
GCA_000815065.1	Mycoplasma_flocculare_ATCC_27399
GCA_000820525.2	Spiroplasma_poulsonii
GCA_000828855.1	Mycoplasma_canadense
GCA_000875755.1	Mycoplasma_yeatsii_GM274B
GCA_000941075.1	Mycoplasma_dispar
GCA_000965765.1	Mycoplasma_gallinaceum
GCA_000967915.1	Acholeplasma_brassicae
GCA_000968055.1	Acholeplasma_palmae_J233
GCA_000969625.1	Mycoplasma_meleagridis_ATCC_25294
GCA_000969765.1	Mycoplasma_synoviae_ATCC_25204
GCA_001029265.1	Spiroplasma_eriocheiris
GCA_001262715.1	Spiroplasma_turonicum
GCA_001267155.1	Spiroplasma_litorale
GCA_001272835.1	Mycoplasma_pneumoniae_FH
GCA_001274875.1	Spiroplasma_kunkelii_CR2_3x
GCA_001277135.1	Candidatus_Phytoplasma_pruni
GCA_001281045.1	Spiroplasma_cantharicola
GCA_001553195.1	Mycoplasma_canis_PG_14
GCA_001645765.1	Candidatus_Mycoplasma_haemobos
GCA_001715085.1	Mycoplasma_ovipneumoniae_ATCC_29419
GCA_001715535.1	Spiroplasma_helicoides
GCA_001886855.1	Spiroplasma_citri
GCA_002135175.2	Candidatus_Spiroplasma_holothuricola
GCA_900166985.1	Acholeplasma_oculi
GCA_900167035.1	Mycoplasma_verecundum
GCA_900176265.1	Mycoplasma_agassizii
GCA_900163515.1	jellyfish_metagenome
LT599040	Symbiotic_Spiroplasma_of_gastric_cavity_jellyfish
HE663394	Symbiotic_Spiroplasma_of_deep-sea_chiton
EU344951	Symbiotic_Spiroplasma_in_moth_larval_gut
AY837732	Symbiotic_Spiroplasma_in_mosquito_midgut
AM087471	Symbiotic_Spiroplasma_in_insect_Anisosticta
AB553862	Symbiotic_Spiroplasma_of_planthoppers

## Sheet: AverageAminoacidIdentity
	Spiroplasma.Danauschrysippus	Spiroplasma_WSS_ixo	DCM	DCF	DO	Spiroplasma_eriocheiris.GCA_001029265	Spiroplasma_mirum_SMCA.GCF_000565195	Spiroplasma_atrichopogonis.GCA_001029245	Spiroplasma_mirum_ATCC_29335.GCA_000517365	Spiroplasma_chrysopicola_DF_1.GCA_000400935	Spiroplasma_syrphidicola_EA_1.GCA_000400955	Spiroplasma_poulsonii.GCA_000820525	Spiroplasma_sp_NBRC_100390.GCF_001886495	Spiroplasma_sp_TU14.GCF_001792795	Spiroplasma_citri.GCA_001886855	Spiroplasma_melliferum_KC3.GCA_000236085	Spiroplasma_kunkelii_CR2_3x.GCA_001274875	Spiroplasma_phoeniceum_P40.GCF_003339775	Spiroplasma_alleghenense.GCF_003363775	Spiroplasma_sabaudiense_Ar_1343.GCF_000565215	Spiroplasma_turonicum.GCA_001262715	Spiroplasma_corruscae.GCF_002237575	Spiroplasma_litorale.GCA_001267155	Spiroplasma_taiwanense_CT_1.GCA_000439435	Spiroplasma_cantharicola.GCA_001281045	Spiroplasma_diminutum_CUAS_1.GCA_000439455	Spiroplasma_floricola_23_6.GCF_002813555	Spiroplasma_monobiae_MQ-1.GCF_002865545	Spiroplasma_clarkii.GCF_002795265	Spiroplasma_apis_B31.GCA_000500935	Spiroplasma_culicicola_AES_1.GCA_000565175	Spiroplasma_gladiatoris.GCF_004379335	Spiroplasma_helicoides.GCA_001715535
Spiroplasma_helicoides.GCA_001715535	44.7	44.72	44.75	44.66	44.66	51.12	50.74	50.76	50.76	50.61	50.63	50.49	50.8	50.8	50.45	50.6	50.33	50.54	58.37	58.2	63.12	63.02	63.19	67.19	67.27	67.53	68	67.8	66.96	68.48	71.59	72.24	100
Spiroplasma_gladiatoris.GCF_004379335	44.56	44.75	44.73	44.65	44.6	51.23	50.88	50.89	50.89	50.59	50.77	50.71	50.81	50.81	50.69	50.84	50.57	50.55	58.57	58.09	63.27	63.02	63.16	67.33	67.21	67.58	67.79	67.49	66.71	68.52	71.55	100	72.31
Spiroplasma_culicicola_AES_1.GCA_000565175	44.83	44.88	44.95	44.84	44.79	51.67	51.41	51.43	51.43	51.22	51.33	51.04	51.33	51.33	51.06	51.32	50.97	51.14	59.15	58.65	63.92	63.96	64.09	69.6	69.56	70.47	70.17	70.36	68.95	71.14	100	71.43	71.73
Spiroplasma_apis_B31.GCA_000500935	44.84	44.81	44.93	44.83	44.77	51.01	50.77	50.79	50.79	50.6	50.72	50.68	50.92	50.92	50.67	50.91	50.62	50.67	59.02	58.76	63.91	63.99	64.24	68.87	68.62	69.06	69.02	68.9	66.27	100	71.16	68.4	68.54
Spiroplasma_clarkii.GCF_002795265	44.29	44.41	44.51	44.38	44.37	50.95	50.84	50.86	50.87	50.43	50.49	50.68	50.77	50.77	50.43	50.71	50.36	50.47	57.6	57.39	61.17	61.19	61.33	65.07	65.32	65.47	65.72	65.59	100	66.32	69	66.68	66.9
Spiroplasma_monobiae_MQ-1.GCF_002865545	44.74	44.85	44.86	44.74	44.74	51.29	50.99	51.01	51.02	50.81	50.79	50.77	51.01	51.01	50.78	51.01	50.64	50.78	59.28	58.91	65.85	65.83	66.08	74.46	82.78	84.54	85.03	100	65.57	68.91	70.4	67.45	67.77
Spiroplasma_floricola_23_6.GCF_002813555	44.93	45.1	45.19	45.08	45.01	51.41	51.17	51.2	51.2	50.88	51.01	51.03	51.22	51.22	51.03	51.25	50.86	50.94	59.31	59.22	66.36	66.15	66.52	75.1	83.13	83.94	100	85.01	65.76	69.02	70.18	67.74	68.05
Spiroplasma_diminutum_CUAS_1.GCA_000439455	44.75	44.76	44.79	44.65	44.59	51.47	51.17	51.2	51.2	50.68	50.73	50.76	50.97	50.97	50.8	51.15	50.67	50.81	59.22	59.04	66.06	65.92	66.17	74.99	83.81	100	83.96	84.54	65.46	69.1	70.49	67.6	67.63
Spiroplasma_cantharicola.GCA_001281045	44.8	44.98	44.98	44.89	44.9	51.3	51.04	51.06	51.06	50.72	50.67	50.7	50.99	50.99	50.95	51.15	50.79	50.94	58.94	58.71	65.91	65.72	66.07	74.64	100	83.85	83.08	82.77	65.47	68.68	69.68	67.19	67.36
Spiroplasma_taiwanense_CT_1.GCA_000439435	45.06	45.2	45.16	45.04	45.02	51.15	50.93	50.95	50.96	50.74	50.73	50.84	51.02	51.02	50.81	50.93	50.73	50.84	59.08	58.71	66.71	66.45	66.8	100	74.65	74.98	74.95	74.52	65.06	68.81	69.67	67.24	67.22
Spiroplasma_litorale.GCA_001267155	44.69	44.71	44.84	44.65	44.62	50.27	50.07	50.09	50.09	49.84	49.99	49.89	49.94	49.94	49.87	49.98	49.67	49.82	57.29	56.89	77.72	78.08	100	66.83	66.03	66.16	66.47	66.1	61.29	64.25	64.09	63.04	63.16
Spiroplasma_corruscae.GCF_002237575	44.25	44.34	44.68	44.34	44.36	50.11	49.86	49.89	49.89	49.78	49.82	49.46	49.62	49.62	49.63	49.8	49.52	49.47	57.04	56.69	78.01	100	78.07	66.42	65.7	65.98	66.16	65.83	61.24	63.96	63.94	62.87	63.01
Spiroplasma_turonicum.GCA_001262715	44.61	44.71	44.92	44.73	44.56	50.24	50.08	50.1	50.1	49.9	50.06	49.99	49.88	49.87	50.24	50.43	50.24	50.18	57.19	56.82	100	78.07	77.73	66.7	65.87	66.05	66.28	65.83	61.22	63.92	63.94	63.2	63.04
Spiroplasma_sabaudiense_Ar_1343.GCF_000565215	44.97	45.05	45.11	45.01	44.95	51.41	51.37	51.39	51.39	51.24	51.44	51.35	51.32	51.32	51.1	51.39	50.92	50.97	77.19	100	56.65	56.73	56.87	58.79	58.66	59.03	59.16	59.02	57.41	58.8	58.67	58.07	58.15
Spiroplasma_alleghenense.GCF_003363775	45.1	45.16	45.19	45.1	45.12	51.51	51.23	51.26	51.26	51.21	51.25	51.21	51.28	51.28	51.11	51.32	51	51.08	100	77.21	57.08	56.95	57.18	59.07	58.87	59.21	59.3	59.29	57.65	59.07	59.11	58.48	58.4
Spiroplasma_phoeniceum_P40.GCF_003339775	47.48	47.34	47.39	47.31	47.32	72	71.48	71.48	71.48	71.26	71.57	85.52	86.09	86.1	94.46	95.26	96.78	100	51.09	50.9	49.95	49.42	49.78	50.85	50.93	50.81	50.88	50.72	50.47	50.72	51.14	50.59	50.54
Spiroplasma_kunkelii_CR2_3x.GCA_001274875	47.41	47.37	47.49	47.4	47.33	71.64	71.1	71.1	71.1	70.92	71.15	84.88	85.42	85.42	93.43	94.23	100	96.78	51.01	50.81	50	49.4	49.61	50.6	50.7	50.66	50.79	50.55	50.34	50.63	50.95	50.61	50.26
Spiroplasma_melliferum_KC3.GCA_000236085	47.68	47.58	47.63	47.56	47.52	72.6	72.08	72.08	72.08	71.82	72.16	86.42	86.98	86.99	98.73	100	94.24	95.26	51.36	51.3	50.25	49.77	50	50.92	51.14	51.19	51.2	51.02	50.78	51.01	51.39	51.01	50.74
Spiroplasma_citri.GCA_001886855	47.54	47.46	47.48	47.42	47.37	72.16	71.66	71.66	71.66	71.34	71.64	85.77	86.32	86.33	100	98.73	93.44	94.46	51.13	50.99	50.05	49.57	49.87	50.74	50.92	50.83	51.02	50.8	50.49	50.72	51.12	50.85	50.51
Spiroplasma_sp_TU14.GCF_001792795	47.51	47.48	47.51	47.41	47.43	72.97	72.4	72.4	72.4	72.46	72.65	94.41	99.99	100	86.32	86.98	85.44	86.1	51.38	51.37	49.91	49.61	50	50.93	51.03	50.98	51.18	51.07	50.81	50.94	51.34	50.87	50.77
Spiroplasma_sp_NBRC_100390.GCF_001886495	47.51	47.48	47.5	47.41	47.43	72.97	72.4	72.4	72.4	72.46	72.65	94.41	100	99.99	86.32	86.98	85.43	86.1	51.38	51.37	49.91	49.61	50	50.94	51.03	50.98	51.18	51.07	50.81	50.94	51.35	50.87	50.77
Spiroplasma_poulsonii.GCA_000820525	47.28	47.5	47.4	47.31	47.33	72.57	72	71.99	72	72.07	72.33	100	94.38	94.39	85.74	86.39	84.86	85.48	51.16	51.27	49.74	49.4	49.91	50.69	50.6	50.74	50.95	50.72	50.7	50.69	51.05	50.7	50.51
Spiroplasma_syrphidicola_EA_1.GCA_000400955	47.51	47.52	47.62	47.51	47.52	70.64	70.19	70.18	70.19	95.67	100	72.33	72.59	72.59	71.54	72.03	71.08	71.55	51.3	51.38	49.99	49.75	49.88	50.68	50.64	50.58	51.01	50.68	50.48	50.65	51.24	50.77	50.65
Spiroplasma_chrysopicola_DF_1.GCA_000400935	47.5	47.55	47.59	47.5	47.51	70.39	69.93	69.93	69.93	100	95.68	72.07	72.39	72.39	71.21	71.71	70.85	71.2	51.19	51.23	49.84	49.73	49.88	50.71	50.53	50.59	50.95	50.76	50.39	50.65	51.18	50.64	50.64
Spiroplasma_mirum_ATCC_29335.GCA_000517365	48.11	48.05	48.09	48.02	47.93	96.29	100	99.99	100	70.04	70.28	72.1	72.48	72.48	71.71	72.13	71.15	71.56	51.48	51.42	50.04	49.92	50.14	50.95	51.05	51.24	51.2	51.12	50.95	50.89	51.44	50.99	50.82
Spiroplasma_atrichopogonis.GCA_001029245	48.11	48.04	48.08	48.01	47.92	96.28	100	100	99.99	70.02	70.26	72.09	72.47	72.47	71.68	72.1	71.13	71.53	51.47	51.41	50.03	49.9	50.14	50.94	51.02	51.23	51.19	51.11	50.95	50.88	51.44	51	50.82
Spiroplasma_mirum_SMCA.GCF_000565195	48.08	48.02	48.06	47.99	47.9	96.28	100	100	100	70.03	70.26	72.09	72.48	72.48	71.68	72.1	71.14	71.54	51.44	51.39	50	49.87	50.12	50.91	51	51.21	51.16	51.08	50.92	50.86	51.42	50.98	50.8
Spiroplasma_eriocheiris.GCA_001029265	48.27	48.29	48.29	48.22	48.22	100	96.25	96.25	96.25	70.44	70.7	72.65	73.01	73.01	72.15	72.6	71.65	72.02	51.53	51.42	50.26	50.15	50.22	51.18	51.2	51.43	51.43	51.34	50.98	51	51.65	51.24	51.17
DO	98.42	99.46	99.78	99.78	100	48.08	47.74	47.76	47.77	47.58	47.49	47.33	47.34	47.34	47.25	47.36	47.24	47.24	45.04	44.87	44.48	44.27	44.55	44.97	44.8	44.6	44.89	44.61	44.35	44.68	44.61	44.64	44.6
DCF	98.45	99.48	100	100	99.78	48.08	47.81	47.84	47.84	47.55	47.49	47.32	47.33	47.33	47.29	47.42	47.29	47.24	45.07	44.95	44.67	44.27	44.65	45	44.8	44.65	44.94	44.65	44.45	44.75	44.65	44.71	44.61
DCM	98.45	99.48	100	100	99.78	48.16	47.89	47.91	47.91	47.65	47.59	47.4	47.42	47.42	47.35	47.49	47.38	47.31	45.16	45.04	44.86	44.61	44.85	45.12	44.9	44.79	45.06	44.76	44.57	44.85	44.76	44.79	44.7
Spiroplasma_WSS_ixo	98.67	100	99.48	99.48	99.46	48.17	47.86	47.88	47.88	47.58	47.55	47.48	47.41	47.41	47.33	47.44	47.31	47.27	45.1	44.98	44.66	44.27	44.63	45.16	44.93	44.73	44.97	44.75	44.47	44.8	44.73	44.68	44.65
Spiroplasma.Danauschrysippus	100	98.67	98.45	98.45	98.42	48.16	47.82	47.84	47.85	47.55	47.48	47.29	47.42	47.42	47.41	47.56	47.34	47.44	45.01	44.92	44.56	44.12	44.57	44.94	44.71	44.72	44.78	44.66	44.35	44.84	44.67	44.61	44.65
