# Supplementary material for: Functional genomics of a Spiroplasma associated with the carmine cochineals Dactylopius coccus and Dactylopius opuntiae
Source: BMC Genomics. 2021 Apr 6;22:240. doi: 10.1186/s12864-021-07540-2 (PMC8025503; doi:10.1186/s12864-021-07540-2)
Supplement: Supplementary file 3 — Additional file 3: . Data set 2. General genome annotation and differential expression data of S. ixodetis from Dactylopius. DCF, DCM and DO sheets show all the annotations obtained from different programs and databases (i.e., Prokka, CAZyDB, COG, KEGG, NCBI-PGAP) of each genome. PlasmidLikeScaffolds sheet shows the gene features of putative plasmid-like sequences in DO, DCF and DCM genomes. COGCarbohydratemetabolism and COGAminoacidMetabolism sheets show the number of genes in each COG category annotated in DCF, DCM, DO genomes, and other 30 Spiroplasma spp. from the NCBI Genome database for the Carbohydrate transport and metabolism and Amino acid transport and metabolism categories, respectively. DifferentialExpressedGenes sheet show all the log2FoldChange, p-values, p-adjust values, and annotations of S. ixodetis DCF differential expressed genes in the gut, ovary and hemolymph tissues. Columns show the values of the different pair comparisons (i.e., gut vs hemolymph, gut vs ovary and hemolymph vs ovary). Expre.Values.w.AnnotationDCF shows all the DESeq2 results including the normalized expression as fragments per kilobase of transcript per million mapped reads (FPKM) values for each transcriptomic comparison and the annotation of all S. ixodetis DCF genes recovered. [file 12864_2021_7540_MOESM3_ESM.xlsx]

## Sheet: AdditionalFile3DataSet2Readme
Data set 2. General genome annotation and differential expression data of S. ixodetis from Dactylopius.DCF, DCM and DO sheets show all the annotations obtained from different programs and databases (i.e., Prokka, CAZyDB, COG, KEGG, NCBI-PGAP) of each genome. PlasmidLikeScaffolds sheet shows the gene features of putative plasmid-like sequences in DO, DCF and DCM genomes. COGCarbohydratemetabolism …

## Sheet: DCF
ScaffoldID	locusID	GeneName	Prokka_Annotation	COG	COG_Annotation	Pathway	KO	DEFINITION	CAZy	NCBI_locusID	NCBI_Annotation
scaffold1_size29500	DC_DC_00001	-	hypothetical protein	COG0577	ABC-type antimicrobial peptide transport system, permease component	-	-	-	-	-	-
scaffold1_size29500	DC_DC_00002	hpt	Hypoxanthine phosphoribosyltransferase	COG0634	Hypoxanthine-guanine phosphoribosyltransferase	Biosynthesis of secondary metabolites	K00760	hypoxanthine phosphoribosyltransferase [EC:2.4.2.8]	-	H9Q65_00010	hypoxanthine phosphoribosyltransferase
scaffold1_size29500	DC_DC_00003	ftsH	ATP-dependent zinc metalloprotease FtsH	COG0465	ATP-dependent Zn proteases	-	K03798	cell division protease FtsH [EC:3.4.24.-]	-	H9Q65_00015	ATP-dependent zinc metalloprotease FtsH
scaffold1_size29500	DC_DC_00004	tilS	tRNA(Ile)-lysidine synthase	COG0037	Predicted ATPase of the PP-loop superfamily implicated in cell cycle control	-	K04075	tRNA(Ile)-lysidine synthase [EC:6.3.4.19]	-	H9Q65_00020	tRNA lysidine(34) synthetase TilS
scaffold1_size29500	DC_DC_00005	-	hypothetical protein	COG4123	Predicted O-methyltransferase	-	-	-	-	-	-
scaffold1_size29500	DC_DC_00006	yfiC	tRNA1(Val) (adenine(37)-N6)-methyltransferase	COG4123	Predicted O-methyltransferase	-	-	-	-	H9Q65_00025	methyltransferase
scaffold1_size29500	DC_DC_00007	dnaX_1	DNA polymerase III subunit tau	COG2812	DNA polymerase III, gamma/tau subunits	-	-	-	-	H9Q65_00030	hypothetical protein
scaffold1_size29500	DC_DC_00008	tmk	Thymidylate kinase	COG0125	Thymidylate kinase	Metabolic pathways	K00943	dTMP kinase [EC:2.7.4.9]	-	H9Q65_00035	dTMP kinase
scaffold1_size29500	DC_DC_00009	ybaB	Nucleoid-associated protein YbaB	COG0718	Uncharacterized protein conserved in bacteria	-	K09747	uncharacterized protein	-	H9Q65_00040	YbaB/EbfC family nucleoid-associated protein
scaffold1_size29500	DC_DC_00010	dnaX_2	DNA polymerase III subunit tau	COG2812	DNA polymerase III, gamma/tau subunits	DNA replication	K02343	DNA polymerase III subunit gamma/tau [EC:2.7.7.7]	-	H9Q65_00045	DNA polymerase III subunit gamma/tau
scaffold1_size29500	DC_DC_00011	tadA	tRNA-specific adenosine deaminase	COG0590	Cytosine/adenosine deaminases	-	K11991	tRNA(adenine34) deaminase [EC:3.5.4.33]	-	H9Q65_00050	nucleoside deaminase
scaffold1_size29500	DC_DC_00012	serS	Serine--tRNA ligase	COG0172	Seryl-tRNA synthetase	Aminoacyl-tRNA biosynthesis	K01875	seryl-tRNA synthetase [EC:6.1.1.11]	-	H9Q65_00060	serine--tRNA ligase
scaffold1_size29500	DC_DC_00013	gyrA	DNA gyrase subunit A	COG0188	Type IIA topoisomerase (DNA gyrase/topo II, topoisomerase IV), A subunit	-	K02469	DNA gyrase subunit A [EC:5.6.2.2]	-	H9Q65_00065	DNA gyrase subunit A
scaffold1_size29500	DC_DC_00014	gyrB	DNA gyrase subunit B	COG0187	Type IIA topoisomerase (DNA gyrase/topo II, topoisomerase IV), B subunit	-	K02470	DNA gyrase subunit B [EC:5.6.2.2]	-	H9Q65_00070	DNA topoisomerase (ATP-hydrolyzing) subunit B
scaffold1_size29500	DC_DC_00015	-	hypothetical protein	COG3240	Phospholipase/lecithinase/hemolysin	-	-	-	CE16	H9Q65_00075	hypothetical protein
scaffold1_size29500	DC_DC_00016	dnaN	DNA polymerase III subunit beta	COG0592	DNA polymerase sliding clamp subunit (PCNA homolog)	DNA replication	K02338	DNA polymerase III subunit beta [EC:2.7.7.7]	-	H9Q65_00080	DNA polymerase III subunit beta
scaffold1_size29500	DC_DC_00017	dnaA	Chromosomal replication initiator protein DnaA	COG0593	ATPase involved in DNA replication initiation	Cell cycle - Caulobacter	K02313	chromosomal replication initiator protein	-	H9Q65_00085	chromosomal replication initiator protein DnaA
scaffold1_size29500	DC_DC_00018	rpmH	50S ribosomal protein L34	COG0230	Ribosomal protein L34	Ribosome	K02914	large subunit ribosomal protein L34	-	H9Q65_00090	50S ribosomal protein L34
scaffold1_size29500	DC_DC_00019	rnpA	Ribonuclease P protein component	COG0594	RNase P protein component	-	K03536	ribonuclease P protein component [EC:3.1.26.5]	-	H9Q65_00095	ribonuclease P protein component
scaffold1_size29500	DC_DC_00020	yidC2	Membrane protein insertase YidC 2	COG0706	Preprotein translocase subunit YidC	Bacterial secretion system	K03217	YidC/Oxa1 family membrane protein insertase	-	H9Q65_00100	membrane protein insertase YidC
scaffold1_size29500	DC_DC_00021	-	hypothetical protein	COG1847	Predicted RNA-binding protein	-	K06346	spoIIIJ-associated protein	-	H9Q65_00105	hypothetical protein
scaffold1_size29500	DC_DC_00022	mnmE	tRNA modification GTPase MnmE	COG0486	Predicted GTPase	-	K03650	tRNA modification GTPase [EC:3.6.-.-]	-	H9Q65_00110	tRNA uridine-5-carboxymethylaminomethyl(34) synthesis GTPase MnmE
scaffold1_size29500	DC_DC_00023	ycfH	putative metal-dependent hydrolase YcfH	COG0084	Mg-dependent DNase	-	K03424	TatD DNase family protein [EC:3.1.21.-]	-	H9Q65_00115	TatD family hydrolase
scaffold1_size29500	DC_DC_00024	yraA	Putative cysteine protease YraA	COG0693	Putative intracellular protease/amidase	-	K03152	protein deglycase [EC:3.5.1.124]	-	H9Q65_00120	DJ-1/PfpI family protein
scaffold1_size29500	DC_DC_00025	-	hypothetical protein	-	-	-	-	-	-	H9Q65_00125	lipoprotein
scaffold1_size29500	DC_DC_00026	-	hypothetical protein	-	-	-	-	-	-	H9Q65_00130	hypothetical protein
scaffold2_size18911	DC_DC_00027	glyA	Serine hydroxymethyltransferase	COG0112	Glycine/serine hydroxymethyltransferase	Biosynthesis of secondary metabolites	K00600	glycine hydroxymethyltransferase [EC:2.1.2.1]	-	H9Q65_00135	serine hydroxymethyltransferase
scaffold2_size18911	DC_DC_00028	rpiB	Ribose-5-phosphate isomerase B	COG0698	Ribose 5-phosphate isomerase RpiB	Biosynthesis of secondary metabolites	K01808	ribose 5-phosphate isomerase B [EC:5.3.1.6]	-	H9Q65_00140	ribose 5-phosphate isomerase B
scaffold2_size18911	DC_DC_00029	-	hypothetical protein	COG1661	Predicted DNA-binding protein with PD1-like DNA-binding motif	-	-	-	-	H9Q65_00145	hypothetical protein
scaffold2_size18911	DC_DC_00030	fba	Fructose-bisphosphate aldolase	COG0191	Fructose/tagatose bisphosphate aldolase	Biosynthesis of secondary metabolites	K01624	fructose-bisphosphate aldolase, class II [EC:4.1.2.13]	-	H9Q65_00150	class II fructose-1,6-bisphosphate aldolase
scaffold2_size18911	DC_DC_00031	pyrG	CTP synthase	COG0504	CTP synthase (UTP-ammonia lyase)	Metabolic pathways	K01937	CTP synthase [EC:6.3.4.2]	-	H9Q65_00155	CTP synthase
scaffold2_size18911	DC_DC_00032	rpoE	DNA-directed RNA polymerase subunit delta	COG3343	DNA-directed RNA polymerase, delta subunit	-	-	-	-	H9Q65_00160	DNA-directed RNA polymerase subunit delta
scaffold2_size18911	DC_DC_00033	argS	Arginine--tRNA ligase	COG0018	Arginyl-tRNA synthetase	Aminoacyl-tRNA biosynthesis	K01887	arginyl-tRNA synthetase [EC:6.1.1.19]	-	H9Q65_00165	arginine--tRNA ligase
scaffold2_size18911	DC_DC_00034	-	hypothetical protein	COG2250	Uncharacterized conserved protein related to C-terminal domain of eukaryotic chaperone, SACSIN	-	-	-	-	H9Q65_00170	hypothetical protein
scaffold2_size18911	DC_DC_00035	-	Deoxyguanosinetriphosphate triphosphohydrolase-like protein	COG1078	HD superfamily phosphohydrolases	-	K06885	uncharacterized protein	-	H9Q65_00175	HD domain-containing protein
scaffold2_size18911	DC_DC_00036	gltX	Glutamate--tRNA ligase	COG0008	Glutamyl- and glutaminyl-tRNA synthetases	Metabolic pathways	K09698	nondiscriminating glutamyl-tRNA synthetase [EC:6.1.1.24]	-	H9Q65_00180	glutamate--tRNA ligase
scaffold2_size18911	DC_DC_00037	-	hypothetical protein	-	-	-	-	-	-	H9Q65_00185	hypothetical protein
scaffold2_size18911	DC_DC_00038	-	hypothetical protein	-	-	-	-	-	-	H9Q65_00190	hypothetical protein
scaffold2_size18911	DC_DC_00039	-	hypothetical protein	-	-	-	-	-	-	H9Q65_00195	hypothetical protein
scaffold2_size18911	DC_DC_00040	ychF	Ribosome-binding ATPase YchF	COG0012	Predicted GTPase, probable translation factor	-	K06942	ribosome-binding ATPase	-	H9Q65_00200	redox-regulated ATPase YchF
scaffold2_size18911	DC_DC_00041	-	hypothetical protein	COG5283	Phage-related tail protein	-	-	-	-	H9Q65_00205	hypothetical protein
scaffold3_size17036	DC_DC_00042	thrS	Threonine--tRNA ligase	COG0441	Threonyl-tRNA synthetase	Aminoacyl-tRNA biosynthesis	K01868	threonyl-tRNA synthetase [EC:6.1.1.3]	-	H9Q65_00215	threonine--tRNA ligase
scaffold3_size17036	DC_DC_00043	pyk	Pyruvate kinase	COG0469	Pyruvate kinase	Biosynthesis of secondary metabolites	K00873	pyruvate kinase [EC:2.7.1.40]	-	H9Q65_00220	pyruvate kinase
scaffold3_size17036	DC_DC_00044	pfkA	ATP-dependent 6-phosphofructokinase isozyme 1	COG0205	6-phosphofructokinase	Biosynthesis of secondary metabolites	K00850	6-phosphofructokinase 1 [EC:2.7.1.11]	-	H9Q65_00225	ATP-dependent 6-phosphofructokinase
scaffold3_size17036	DC_DC_00045	eno	Enolase	COG0148	Enolase	Biosynthesis of secondary metabolites	K01689	enolase [EC:4.2.1.11]	-	H9Q65_00230	phosphopyruvate hydratase
scaffold3_size17036	DC_DC_00046	-	hypothetical protein	-	-	-	-	-	-	H9Q65_00235	hypothetical protein
scaffold3_size17036	DC_DC_00047	-	hypothetical protein	-	-	-	-	-	-	H9Q65_00240	hypothetical protein
scaffold3_size17036	DC_DC_00048	gpmI	2%2C3-bisphosphoglycerate-independent phosphoglycerate mutase	COG0696	Phosphoglyceromutase	Biosynthesis of secondary metabolites	K15633	2,3-bisphosphoglycerate-independent phosphoglycerate mutase [EC:5.4.2.12]	-	H9Q65_00245	2,3-bisphosphoglycerate-independent phosphoglycerate mutase
scaffold3_size17036	DC_DC_00049	-	hypothetical protein	COG0013	Alanyl-tRNA synthetase	-	-	-	-	H9Q65_00250	hypothetical protein
scaffold3_size17036	DC_DC_00050	tpiA	Triosephosphate isomerase	COG0149	Triosephosphate isomerase	Biosynthesis of secondary metabolites	K01803	triosephosphate isomerase (TIM) [EC:5.3.1.1]	-	H9Q65_00255	triose-phosphate isomerase
scaffold3_size17036	DC_DC_00051	nagB	Glucosamine-6-phosphate deaminase 1	COG0363	6-phosphogluconolactonase/Glucosamine-6-phosphate isomerase/deaminase	Metabolic pathways	K02564	glucosamine-6-phosphate deaminase [EC:3.5.99.6]	-	H9Q65_00260	glucosamine-6-phosphate deaminase
scaffold3_size17036	DC_DC_00052	nagA	N-acetylglucosamine-6-phosphate deacetylase	COG1820	N-acetylglucosamine-6-phosphate deacetylase	Metabolic pathways	K01443	N-acetylglucosamine-6-phosphate deacetylase [EC:3.5.1.25]	CE9	H9Q65_00265	N-acetylglucosamine-6-phosphate deacetylase
scaffold3_size17036	DC_DC_00053	-	tRNA-Phe(gaa)	-	-	-	-	-	-	-	-
scaffold3_size17036	DC_DC_00054	-	hypothetical protein	-	-	-	-	-	-	H9Q65_00275	hypothetical protein
scaffold3_size17036	DC_DC_00055	-	hypothetical protein	-	-	-	-	-	-	H9Q65_00280	hypothetical protein
scaffold4_size16896	DC_DC_00056	cutC	Copper homeostasis protein CutC	COG3142	Uncharacterized protein involved in copper resistance	-	K06201	copper homeostasis protein	-	H9Q65_00285	copper homeostasis protein
scaffold4_size16896	DC_DC_00057	metK	S-adenosylmethionine synthase	COG0192	S-adenosylmethionine synthetase	Biosynthesis of secondary metabolites	K00789	S-adenosylmethionine synthetase [EC:2.5.1.6]	-	H9Q65_00290	methionine adenosyltransferase
scaffold4_size16896	DC_DC_00058	menH_1	2-succinyl-6-hydroxy-2%2C4-cyclohexadiene-1-carboxylate synthase	COG2267	Lysophospholipase	-	-	-	-	H9Q65_00295	alpha/beta hydrolase
scaffold4_size16896	DC_DC_00059	-	hypothetical protein	COG1692	Uncharacterized protein conserved in bacteria	-	K09769	uncharacterized protein	-	H9Q65_00300	TIGR00282 family metallophosphoesterase
scaffold4_size16896	DC_DC_00060	-	hypothetical protein	COG2739	Uncharacterized protein conserved in bacteria	-	K09787	uncharacterized protein	-	H9Q65_00305	DNA-binding protein
scaffold4_size16896	DC_DC_00061	ftsY	Signal recognition particle receptor FtsY	COG0552	Signal recognition particle GTPase	Bacterial secretion system	K03110	fused signal recognition particle receptor	-	H9Q65_00310	signal recognition particle-docking protein FtsY
scaffold4_size16896	DC_DC_00062	dnaJ_1	Chaperone protein DnaJ	COG0484	DnaJ-class molecular chaperone with C-terminal Zn finger domain	-	-	-	-	H9Q65_00315	DnaJ domain-containing protein
scaffold4_size16896	DC_DC_00063	-	putative ABC transporter permease MG468	COG0577	ABC-type antimicrobial peptide transport system, permease component	-	-	-	-	H9Q65_00320	ABC transporter permease
scaffold4_size16896	DC_DC_00064	-	hypothetical protein	-	-	-	-	-	-	H9Q65_00325	hypothetical protein
scaffold4_size16896	DC_DC_00065	-	hypothetical protein	-	-	-	-	-	-	H9Q65_00330	hypothetical protein
scaffold4_size16896	DC_DC_00066	ybiT	putative ABC transporter ATP-binding protein YbiT	COG0488	ATPase components of ABC transporters with duplicated ATPase domains	-	-	-	-	H9Q65_00335	ABC-F family ATP-binding cassette domain-containing protein
scaffold4_size16896	DC_DC_00067	-	hypothetical protein	-	-	-	-	-	-	H9Q65_00340	hypothetical protein
scaffold4_size16896	DC_DC_00068	-	hypothetical protein	-	-	-	-	-	-	H9Q65_00345	hypothetical protein
scaffold5_size14873	DC_DC_00069	-	hypothetical protein	-	-	-	-	-	-	H9Q65_00355	hypothetical protein
scaffold5_size14873	DC_DC_00070	-	hypothetical protein	-	-	-	-	-	-	H9Q65_00360	hypothetical protein
scaffold5_size14873	DC_DC_00071	-	hypothetical protein	-	-	-	-	-	-	H9Q65_00365	hypothetical protein
scaffold5_size14873	DC_DC_00072	proS	Proline--tRNA ligase	COG0442	Prolyl-tRNA synthetase	Aminoacyl-tRNA biosynthesis	K01881	prolyl-tRNA synthetase [EC:6.1.1.15]	-	H9Q65_00370	proline--tRNA ligase
scaffold5_size14873	DC_DC_00073	-	hypothetical protein	-	-	-	-	-	-	H9Q65_00375	hypothetical protein
scaffold5_size14873	DC_DC_00074	-	hypothetical protein	-	-	-	-	-	-	H9Q65_00380	acetyltransferase
scaffold5_size14873	DC_DC_00075	ywiE	putative cardiolipin synthase YwiE	COG1502	Phosphatidylserine/phosphatidylglycerophosphate/cardiolipin synthases and related enzymes	Metabolic pathways	K06131	cardiolipin synthase A/B [EC:2.7.8.-]	-	H9Q65_00385	cardiolipin synthase
scaffold5_size14873	DC_DC_00076	-	tRNA-Ser(gct)	-	-	-	-	-	-	-	-
scaffold5_size14873	DC_DC_00077	nrdE1	Ribonucleoside-diphosphate reductase subunit alpha 1	COG0209	Ribonucleotide reductase, alpha subunit	Metabolic pathways	K00525	ribonucleoside-diphosphate reductase alpha chain [EC:1.17.4.1]	-	H9Q65_00395	class 1b ribonucleoside-diphosphate reductase subunit alpha
scaffold5_size14873	DC_DC_00078	nrdF	Ribonucleoside-diphosphate reductase 2 subunit beta	COG0208	Ribonucleotide reductase, beta subunit	Metabolic pathways	K00526	ribonucleoside-diphosphate reductase beta chain [EC:1.17.4.1]	-	H9Q65_00400	class 1b ribonucleoside-diphosphate reductase subunit beta
scaffold5_size14873	DC_DC_00079	coaE	Dephospho-CoA kinase	COG0237	Dephospho-CoA kinase	Metabolic pathways	K00859	dephospho-CoA kinase [EC:2.7.1.24]	-	H9Q65_00405	dephospho-CoA kinase
scaffold5_size14873	DC_DC_00080	tsaD	tRNA N6-adenosine threonylcarbamoyltransferase	COG0533	Metal-dependent proteases with possible chaperone activity	-	K01409	N6-L-threonylcarbamoyladenine synthase [EC:2.3.1.234]	-	H9Q65_00410	tRNA (adenosine(37)-N6)-threonylcarbamoyltransferase complex transferase subunit TsaD
scaffold5_size14873	DC_DC_00081	deoD	Purine nucleoside phosphorylase DeoD-type	COG0813	Purine-nucleoside phosphorylase	Biosynthesis of secondary metabolites	K03784	purine-nucleoside phosphorylase [EC:2.4.2.1]	-	H9Q65_00415	purine-nucleoside phosphorylase
scaffold6_size14649	DC_DC_00082	-	hypothetical protein	-	-	-	-	-	-	H9Q65_00420	hypothetical protein
scaffold6_size14649	DC_DC_00083	soj_1	Sporulation initiation inhibitor protein Soj	COG1192	ATPases involved in chromosome partitioning	-	K03496	chromosome partitioning protein	-	H9Q65_00425	ParA family protein
scaffold6_size14649	DC_DC_00084	-	hypothetical protein	-	-	-	-	-	-	-	-
scaffold6_size14649	DC_DC_00085	-	hypothetical protein	-	-	-	-	-	-	H9Q65_00430	hypothetical protein
scaffold6_size14649	DC_DC_00086	-	hypothetical protein	-	-	-	-	-	-	H9Q65_00435	Abi family protein
scaffold6_size14649	DC_DC_00087	-	hypothetical protein	-	-	-	-	-	-	H9Q65_00440	hypothetical protein
scaffold6_size14649	DC_DC_00088	rluC	Ribosomal large subunit pseudouridine synthase C	COG0564	Pseudouridylate synthases, 23S RNA-specific	-	K06179	23S rRNA pseudouridine955/2504/2580 synthase [EC:5.4.99.24]	-	H9Q65_00445	RluA family pseudouridine synthase
scaffold6_size14649	DC_DC_00089	-	hypothetical protein	COG1266	Predicted metal-dependent membrane protease	-	-	-	-	H9Q65_00450	CPBP family intramembrane metalloprotease
scaffold6_size14649	DC_DC_00090	sodA	Superoxide dismutase [Mn]	COG0605	Superoxide dismutase	FoxO signaling pathway	K04564	superoxide dismutase, Fe-Mn family [EC:1.15.1.1]	-	H9Q65_00455	superoxide dismutase
scaffold6_size14649	DC_DC_00091	-	hypothetical protein	-	-	-	-	-	-	H9Q65_00460	hypothetical protein
scaffold6_size14649	DC_DC_00092	ligA	DNA ligase	COG0272	NAD-dependent DNA ligase (contains BRCT domain type II)	DNA replication	K01972	DNA ligase (NAD+) [EC:6.5.1.2]	-	H9Q65_00465	NAD-dependent DNA ligase LigA
scaffold6_size14649	DC_DC_00093	gatC	Aspartyl/glutamyl-tRNA(Asn/Gln) amidotransferase subunit C	COG0721	Asp-tRNAAsn/Glu-tRNAGln amidotransferase C subunit	Metabolic pathways	K02435	aspartyl-tRNA(Asn)/glutamyl-tRNA(Gln) amidotransferase subunit C [EC:6.3.5.6 6.3.5.7]	-	H9Q65_00470	Asp-tRNA(Asn)/Glu-tRNA(Gln) amidotransferase subunit GatC
scaffold6_size14649	DC_DC_00094	gatA	Glutamyl-tRNA(Gln) amidotransferase subunit A	COG0154	Asp-tRNAAsn/Glu-tRNAGln amidotransferase A subunit and related amidases	-	-	-	-	H9Q65_00475	Asp-tRNA(Asn)/Glu-tRNA(Gln) amidotransferase subunit GatA
scaffold6_size14649	DC_DC_00095	gatB	Aspartyl/glutamyl-tRNA(Asn/Gln) amidotransferase subunit B	COG0064	Asp-tRNAAsn/Glu-tRNAGln amidotransferase B subunit (PET112 homolog)	Metabolic pathways	K02434	aspartyl-tRNA(Asn)/glutamyl-tRNA(Gln) amidotransferase subunit B [EC:6.3.5.6 6.3.5.7]	-	H9Q65_00480	Asp-tRNA(Asn)/Glu-tRNA(Gln) amidotransferase subunit GatB
scaffold7_size14450	DC_DC_00096	-	hypothetical protein	-	-	-	-	-	-	H9Q65_00485	DNA alkylation repair protein
scaffold7_size14450	DC_DC_00097	-	hypothetical protein	-	-	-	-	-	-	H9Q65_00490	hypothetical protein
scaffold7_size14450	DC_DC_00098	ptsG	PTS system glucose-specific EIICBA component	COG1263	Phosphotransferase system IIC components, glucose/maltose/N-acetylglucosamine-specific	Metabolic pathways	K20118	glucose PTS system EIICBA or EIICB component [EC:2.7.1.199]	-	H9Q65_00495	PTS transporter subunit EIIC
scaffold7_size14450	DC_DC_00099	-	hypothetical protein	-	-	-	-	-	-	H9Q65_00500	hypothetical protein
scaffold7_size14450	DC_DC_00100	atpC	ATP synthase epsilon chain	COG0355	F0F1-type ATP synthase, epsilon subunit (mitochondrial delta subunit)	Metabolic pathways	K02114	F-type H+-transporting ATPase subunit epsilon	-	H9Q65_00505	F0F1 ATP synthase subunit epsilon
scaffold7_size14450	DC_DC_00101	atpD	ATP synthase subunit beta%2C sodium ion specific	COG0055	F0F1-type ATP synthase, beta subunit	Metabolic pathways	K02112	F-type H+/Na+-transporting ATPase subunit beta [EC:7.1.2.2 7.2.2.1]	-	H9Q65_00510	F0F1 ATP synthase subunit beta
scaffold7_size14450	DC_DC_00102	atpG	ATP synthase gamma chain%2C sodium ion specific	COG0224	F0F1-type ATP synthase, gamma subunit	Metabolic pathways	K02115	F-type H+-transporting ATPase subunit gamma	-	H9Q65_00515	ATP synthase F1 subunit gamma
scaffold7_size14450	DC_DC_00103	atpA	ATP synthase subunit alpha	COG0056	F0F1-type ATP synthase, alpha subunit	Metabolic pathways	K02111	F-type H+/Na+-transporting ATPase subunit alpha [EC:7.1.2.2 7.2.2.1]	-	H9Q65_00520	F0F1 ATP synthase subunit alpha
scaffold7_size14450	DC_DC_00104	atpH	ATP synthase subunit delta	COG0712	F0F1-type ATP synthase, delta subunit (mitochondrial oligomycin sensitivity protein)	Metabolic pathways	K02113	F-type H+-transporting ATPase subunit delta	-	H9Q65_00525	F0F1 ATP synthase subunit delta
scaffold7_size14450	DC_DC_00105	atpF	ATP synthase subunit b%2C sodium ion specific	COG0711	F0F1-type ATP synthase, subunit b	Metabolic pathways	K02109	F-type H+-transporting ATPase subunit b	-	H9Q65_00530	F0F1 ATP synthase subunit B
scaffold7_size14450	DC_DC_00106	atpE	ATP synthase subunit c%2C sodium ion specific	COG0636	F0F1-type ATP synthase, subunit c/Archaeal/vacuolar-type H+-ATPase, subunit K	Metabolic pathways	K02110	F-type H+-transporting ATPase subunit c	-	H9Q65_00535	ATP synthase F0 subunit C
scaffold7_size14450	DC_DC_00107	atpB	ATP synthase subunit a	COG0356	F0F1-type ATP synthase, subunit a	Metabolic pathways	K02108	F-type H+-transporting ATPase subunit a	-	H9Q65_00540	F0F1 ATP synthase subunit A
scaffold7_size14450	DC_DC_00108	-	hypothetical protein	-	-	-	-	-	-	H9Q65_00545	hypothetical protein
scaffold7_size14450	DC_DC_00109	upp	Uracil phosphoribosyltransferase	COG0035	Uracil phosphoribosyltransferase	Metabolic pathways	K00761	uracil phosphoribosyltransferase [EC:2.4.2.9]	-	H9Q65_00550	uracil phosphoribosyltransferase
scaffold7_size14450	DC_DC_00110	-	hypothetical protein	-	-	-	-	-	-	H9Q65_00555	hypothetical protein
scaffold7_size14450	DC_DC_00111	-	hypothetical protein	-	-	-	-	-	-	H9Q65_00560	hypothetical protein
scaffold7_size14450	DC_DC_00112	-	hypothetical protein	-	-	-	-	-	-	H9Q65_00565	hypothetical protein
scaffold8_size14147	DC_DC_00113	-	hypothetical protein	-	-	-	-	-	-	H9Q65_00570	hypothetical protein
scaffold8_size14147	DC_DC_00114	menH_2	2-succinyl-6-hydroxy-2%2C4-cyclohexadiene-1-carboxylate synthase	COG2267	Lysophospholipase	-	-	-	-	H9Q65_00575	alpha/beta hydrolase
scaffold8_size14147	DC_DC_00115	crr	PTS system glucose-specific EIIA component	COG2190	Phosphotransferase system IIA components	Metabolic pathways	K02777	sugar PTS system EIIA component [EC:2.7.1.-]	-	H9Q65_00580	PTS glucose transporter subunit IIA
scaffold8_size14147	DC_DC_00116	ptsI	Phosphoenolpyruvate-protein phosphotransferase	COG1080	Phosphoenolpyruvate-protein kinase (PTS system EI component in bacteria)	Phosphotransferase system (PTS)	K08483	phosphoenolpyruvate-protein phosphotransferase (PTS system enzyme I) [EC:2.7.3.9]	-	H9Q65_00585	phosphoenolpyruvate--protein phosphotransferase
scaffold8_size14147	DC_DC_00117	-	hypothetical protein	-	-	-	-	-	-	H9Q65_00590	ATP-binding protein
scaffold8_size14147	DC_DC_00118	-	hypothetical protein	COG4637	Predicted ATPase	-	-	-	-	H9Q65_00595	hypothetical protein
scaffold8_size14147	DC_DC_00119	-	Putative multidrug export ATP-binding/permease protein	COG1132	ABC-type multidrug transport system, ATPase and permease components	-	K06147	ATP-binding cassette, subfamily B, bacterial	-	H9Q65_00600	ABC transporter ATP-binding protein
scaffold8_size14147	DC_DC_00120	-	hypothetical protein	-	-	-	-	-	-	H9Q65_00605	hypothetical protein
scaffold8_size14147	DC_DC_00121	dpnA	Modification methylase DpnIIB	COG0863	DNA modification methylase	-	-	-	-	H9Q65_00610	site-specific DNA-methyltransferase
scaffold8_size14147	DC_DC_00122	nadD	Nicotinate-nucleotide adenylyltransferase	COG1057	Nicotinic acid mononucleotide adenylyltransferase	Metabolic pathways	K00969	nicotinate-nucleotide adenylyltransferase [EC:2.7.7.18]	-	H9Q65_00615	nicotinate-nucleotide adenylyltransferase
scaffold8_size14147	DC_DC_00123	nfo	putative endonuclease 4	COG0648	Endonuclease IV	Base excision repair	K01151	deoxyribonuclease IV [EC:3.1.21.2]	-	H9Q65_00620	deoxyribonuclease IV
scaffold8_size14147	DC_DC_00124	cshB	DEAD-box ATP-dependent RNA helicase CshB	COG0513	Superfamily II DNA and RNA helicases	-	K18692	ATP-dependent RNA helicase CshB [EC:3.6.4.13]	-	H9Q65_00625	DEAD/DEAH box helicase
scaffold8_size14147	DC_DC_00125	-	hypothetical protein	-	-	-	-	-	-	H9Q65_00630	hypothetical protein
scaffold8_size14147	DC_DC_00126	-	hypothetical protein	-	-	-	-	-	-	H9Q65_00635	hypothetical protein
scaffold8_size14147	DC_DC_00127	-	hypothetical protein	-	-	-	-	-	-	H9Q65_00640	hypothetical protein
scaffold8_size14147	DC_DC_00128	-	hypothetical protein	-	-	-	-	-	-	H9Q65_00645	hypothetical protein
scaffold8_size14147	DC_DC_00129	-	hypothetical protein	-	-	-	-	-	-	H9Q65_00650	hypothetical protein
scaffold9_size14141	DC_DC_00130	-	hypothetical protein	-	-	-	-	-	-	-	-
scaffold9_size14141	DC_DC_00131	-	hypothetical protein	COG0679	Predicted permeases	-	K07088	uncharacterized protein	-	-	-
scaffold9_size14141	DC_DC_00132	-	D-lactate dehydrogenase	-	-	-	-	-	-	-	-
scaffold9_size14141	DC_DC_00133	fldH_1	Phenyllactate dehydrogenase	COG1052	Lactate dehydrogenase and related dehydrogenases	Metabolic pathways	K03778	D-lactate dehydrogenase [EC:1.1.1.28]	-	-	-
scaffold9_size14141	DC_DC_00134	fldH_2	Phenyllactate dehydrogenase	COG1052	Lactate dehydrogenase and related dehydrogenases	Metabolic pathways	K03778	D-lactate dehydrogenase [EC:1.1.1.28]	-	-	-
scaffold9_size14141	DC_DC_00135	-	hypothetical protein	-	-	-	-	-	-	H9Q65_00665	hypothetical protein
scaffold9_size14141	DC_DC_00136	puuR	HTH-type transcriptional regulator PuuR	COG1396	Predicted transcriptional regulators	-	-	-	-	H9Q65_00675	helix-turn-helix transcriptional regulator
scaffold9_size14141	DC_DC_00137	potA	Spermidine/putrescine import ATP-binding protein PotA	COG3842	ABC-type spermidine/putrescine transport systems, ATPase components	ABC transporters	K11072	spermidine/putrescine transport system ATP-binding protein [EC:7.6.2.11]	-	H9Q65_00680	ABC transporter ATP-binding protein
scaffold9_size14141	DC_DC_00138	potB	Spermidine/putrescine transport system permease protein PotB	COG1176	ABC-type spermidine/putrescine transport system, permease component I	ABC transporters	K11071	spermidine/putrescine transport system permease protein	-	H9Q65_00685	ABC transporter permease
scaffold9_size14141	DC_DC_00139	ydcV	Inner membrane ABC transporter permease protein YdcV	COG1177	ABC-type spermidine/putrescine transport system, permease component II	-	-	-	-	-	-
scaffold9_size14141	DC_DC_00140	-	hypothetical protein	-	-	-	-	-	-	H9Q65_00695	HNH endonuclease
scaffold9_size14141	DC_DC_00141	-	hypothetical protein	-	-	-	-	-	-	H9Q65_00700	hypothetical protein
scaffold9_size14141	DC_DC_00142	-	hypothetical protein	-	-	-	-	-	-	H9Q65_00705	hypothetical protein
scaffold9_size14141	DC_DC_00143	-	hypothetical protein	-	-	-	-	-	-	H9Q65_00710	hypothetical protein
scaffold9_size14141	DC_DC_00144	-	hypothetical protein	-	-	-	-	-	-	H9Q65_00715	hypothetical protein
scaffold9_size14141	DC_DC_00145	-	hypothetical protein	-	-	-	-	-	-	H9Q65_00720	hypothetical protein
scaffold9_size14141	DC_DC_00146	-	hypothetical protein	-	-	-	-	-	-	H9Q65_00725	hypothetical protein
scaffold10_size14078	DC_DC_00147	-	hypothetical protein	-	-	-	-	-	-	H9Q65_00730	hypothetical protein
scaffold10_size14078	DC_DC_00148	-	hypothetical protein	-	-	-	-	-	-	H9Q65_00740	hypothetical protein
scaffold10_size14078	DC_DC_00149	-	hypothetical protein	COG2197	Response regulator containing a CheY-like receiver domain and an HTH DNA-binding domain	-	-	-	-	H9Q65_00745	hypothetical protein
scaffold10_size14078	DC_DC_00150	-	hypothetical protein	-	-	-	-	-	-	H9Q65_00750	hypothetical protein
scaffold10_size14078	DC_DC_00151	-	putative AAA domain-containing protein	COG2256	ATPase related to the helicase subunit of the Holliday junction resolvase	-	K07478	putative ATPase	-	H9Q65_00755	replication-associated recombination protein A
scaffold10_size14078	DC_DC_00152	-	hypothetical protein	-	-	-	-	-	-	H9Q65_00760	hypothetical protein
scaffold10_size14078	DC_DC_00153	-	hypothetical protein	-	-	-	-	-	-	H9Q65_00765	hypothetical protein
scaffold10_size14078	DC_DC_00154	rpmG2_1	50S ribosomal protein L33 2	COG0267	Ribosomal protein L33	Ribosome	K02913	large subunit ribosomal protein L33	-	H9Q65_00770	50S ribosomal protein L33
scaffold10_size14078	DC_DC_00155	-	hypothetical protein	COG0690	Preprotein translocase subunit SecE	-	-	-	-	H9Q65_00775	preprotein translocase subunit SecE
scaffold10_size14078	DC_DC_00156	nusG	Transcription termination/antitermination protein NusG	COG0250	Transcription antiterminator	-	K02601	transcription termination/antitermination protein NusG	-	H9Q65_00780	transcription termination/antitermination protein NusG
scaffold10_size14078	DC_DC_00157	rplK	50S ribosomal protein L11	COG0080	Ribosomal protein L11	Ribosome	K02867	large subunit ribosomal protein L11	-	H9Q65_00785	50S ribosomal protein L11
scaffold10_size14078	DC_DC_00158	rplA	50S ribosomal protein L1	COG0081	Ribosomal protein L1	Ribosome	K02863	large subunit ribosomal protein L1	-	H9Q65_00790	50S ribosomal protein L1
scaffold10_size14078	DC_DC_00159	-	hypothetical protein	-	-	-	-	-	-	H9Q65_00795	hypothetical protein
scaffold10_size14078	DC_DC_00160	-	hypothetical protein	-	-	-	-	-	-	H9Q65_00800	hypothetical protein
scaffold10_size14078	DC_DC_00161	deoB	Phosphopentomutase	COG3119	Arylsulfatase A and related enzymes	-	-	-	-	H9Q65_00805	alkaline phosphatase
scaffold10_size14078	DC_DC_00162	-	hypothetical protein	-	-	-	-	-	-	H9Q65_00810	hypothetical protein
scaffold10_size14078	DC_DC_00163	-	hypothetical protein	-	-	-	-	-	-	H9Q65_00815	hypothetical protein
scaffold11_size13846	DC_DC_00164	-	hypothetical protein	-	-	-	-	-	-	H9Q65_00820	hypothetical protein
scaffold11_size13846	DC_DC_00165	-	hypothetical protein	-	-	-	-	-	-	H9Q65_00825	hypothetical protein
scaffold11_size13846	DC_DC_00166	-	tRNA-Ile(gat)	-	-	-	-	-	-	-	-
scaffold11_size13846	DC_DC_00167	yxlF_1	putative ABC transporter ATP-binding protein YxlF	COG1131	ABC-type multidrug transport system, ATPase component	-	K01990	ABC-2 type transport system ATP-binding protein	-	H9Q65_00835	ABC transporter ATP-binding protein
scaffold11_size13846	DC_DC_00168	-	hypothetical protein	COG1277	ABC-type transport system involved in multi-copper enzyme maturation, permease component	-	-	-	-	H9Q65_00840	ABC transporter permease
scaffold11_size13846	DC_DC_00169	-	hypothetical protein	COG0534	Na+-driven multidrug efflux pump	-	-	-	-	H9Q65_00845	hypothetical protein
scaffold11_size13846	DC_DC_00170	-	hypothetical protein	-	-	-	-	-	-	H9Q65_00850	hypothetical protein
scaffold11_size13846	DC_DC_00171	-	hypothetical protein	-	-	-	-	-	-	-	-
scaffold11_size13846	DC_DC_00172	-	hypothetical protein	-	-	-	-	-	-	H9Q65_00855	hypothetical protein
scaffold11_size13846	DC_DC_00173	-	hypothetical protein	COG0525	Valyl-tRNA synthetase	-	-	-	-	H9Q65_00860	hypothetical protein
scaffold11_size13846	DC_DC_00174	-	hypothetical protein	COG3302	DMSO reductase anchor subunit	-	-	-	-	H9Q65_00865	hypothetical protein
scaffold11_size13846	DC_DC_00175	-	hypothetical protein	COG1544	Ribosome-associated protein Y (PSrp-1)	-	-	-	-	H9Q65_00870	ribosome-associated translation inhibitor RaiA
scaffold11_size13846	DC_DC_00176	-	hypothetical protein	-	-	-	-	-	-	H9Q65_00875	hypothetical protein
scaffold11_size13846	DC_DC_00177	-	hypothetical protein	-	-	-	-	-	-	H9Q65_00880	hypothetical protein
scaffold11_size13846	DC_DC_00178	-	hypothetical protein	-	-	-	-	-	-	H9Q65_00885	hypothetical protein
scaffold11_size13846	DC_DC_00179	-	hypothetical protein	-	-	-	-	-	-	H9Q65_00890	hypothetical protein
scaffold11_size13846	DC_DC_00180	-	hypothetical protein	-	-	-	-	-	-	H9Q65_00895	hypothetical protein
scaffold12_size13375	DC_DC_00181	-	hypothetical protein	-	-	-	-	-	-	-	-
scaffold12_size13375	DC_DC_00182	metG	Methionine--tRNA ligase	COG0143	Methionyl-tRNA synthetase	Metabolic pathways	K01874	methionyl-tRNA synthetase [EC:6.1.1.10]	-	H9Q65_00900	methionine--tRNA ligase
scaffold12_size13375	DC_DC_00183	-	hypothetical protein	-	-	-	-	-	-	H9Q65_00905	hypothetical protein
scaffold12_size13375	DC_DC_00184	-	hypothetical protein	-	-	-	-	-	-	H9Q65_00910	hypothetical protein
scaffold12_size13375	DC_DC_00185	purB	Adenylosuccinate lyase	COG0015	Adenylosuccinate lyase	Biosynthesis of secondary metabolites	K01756	adenylosuccinate lyase [EC:4.3.2.2]	-	H9Q65_00915	adenylosuccinate lyase
scaffold12_size13375	DC_DC_00186	purA	Adenylosuccinate synthetase	COG0104	Adenylosuccinate synthase	Metabolic pathways	K01939	adenylosuccinate synthase [EC:6.3.4.4]	-	H9Q65_00920	adenylosuccinate synthase
scaffold12_size13375	DC_DC_00187	-	hypothetical protein	-	-	-	-	-	-	H9Q65_00925	hypothetical protein
scaffold12_size13375	DC_DC_00188	pth	Peptidyl-tRNA hydrolase	COG0193	Peptidyl-tRNA hydrolase	-	K01056	peptidyl-tRNA hydrolase, PTH1 family [EC:3.1.1.29]	-	H9Q65_00930	aminoacyl-tRNA hydrolase
scaffold12_size13375	DC_DC_00189	prs	Ribose-phosphate pyrophosphokinase	COG0462	Phosphoribosylpyrophosphate synthetase	Biosynthesis of secondary metabolites	K00948	ribose-phosphate pyrophosphokinase [EC:2.7.6.1]	-	H9Q65_00935	ribose-phosphate pyrophosphokinase
scaffold12_size13375	DC_DC_00190	rsmA	Ribosomal RNA small subunit methyltransferase A	COG0030	Dimethyladenosine transferase (rRNA methylation)	-	K02528	16S rRNA (adenine1518-N6/adenine1519-N6)-dimethyltransferase [EC:2.1.1.182]	-	H9Q65_00940	ribosomal RNA small subunit methyltransferase A
scaffold12_size13375	DC_DC_00191	mreB_1	Rod shape-determining protein MreB	COG1077	Actin-like ATPase involved in cell morphogenesis	-	K03569	rod shape-determining protein MreB and related proteins	-	H9Q65_00945	rod shape-determining protein
scaffold12_size13375	DC_DC_00192	mreB_2	Rod shape-determining protein MreB	COG1077	Actin-like ATPase involved in cell morphogenesis	-	K03569	rod shape-determining protein MreB and related proteins	-	H9Q65_00950	rod shape-determining protein
scaffold12_size13375	DC_DC_00193	-	hypothetical protein	-	-	-	-	-	-	H9Q65_00955	hypothetical protein
scaffold12_size13375	DC_DC_00194	-	hypothetical protein	-	-	-	-	-	-	H9Q65_00960	hypothetical protein
scaffold12_size13375	DC_DC_00195	-	hypothetical protein	-	-	-	-	-	-	-	-
scaffold13_size13000	DC_DC_00196	-	hypothetical protein	-	-	-	-	-	-	H9Q65_00970	hypothetical protein
scaffold13_size13000	DC_DC_00197	-	hypothetical protein	-	-	-	-	-	-	-	-
scaffold13_size13000	DC_DC_00198	-	hypothetical protein	-	-	-	-	-	-	H9Q65_00975	hypothetical protein
scaffold13_size13000	DC_DC_00199	-	hypothetical protein	-	-	-	-	-	-	H9Q65_00980	TIR domain-containing protein
scaffold13_size13000	DC_DC_00200	ileS	Isoleucine--tRNA ligase	COG0060	Isoleucyl-tRNA synthetase	Aminoacyl-tRNA biosynthesis	K01870	isoleucyl-tRNA synthetase [EC:6.1.1.5]	-	H9Q65_00985	isoleucine--tRNA ligase
scaffold13_size13000	DC_DC_00201	lspA	Lipoprotein signal peptidase	COG0597	Lipoprotein signal peptidase	Protein export	K03101	signal peptidase II [EC:3.4.23.36]	-	H9Q65_00990	signal peptidase II
scaffold13_size13000	DC_DC_00202	rluD	Ribosomal large subunit pseudouridine synthase D	COG0564	Pseudouridylate synthases, 23S RNA-specific	-	K06180	23S rRNA pseudouridine1911/1915/1917 synthase [EC:5.4.99.23]	-	H9Q65_00995	RluA family pseudouridine synthase
scaffold13_size13000	DC_DC_00203	-	hypothetical protein	COG0705	Uncharacterized membrane protein (homolog of Drosophila rhomboid)	-	-	-	-	H9Q65_01000	hypothetical protein
scaffold13_size13000	DC_DC_00204	-	hypothetical protein	COG0802	Predicted ATPase or kinase	-	-	-	-	H9Q65_01005	tRNA (adenosine(37)-N6)-threonylcarbamoyltransferase complex ATPase subunit type 1 TsaE
scaffold13_size13000	DC_DC_00205	pnuC	Nicotinamide riboside transporter PnuC	COG3201	Nicotinamide mononucleotide transporter	-	K03811	nicotinamide mononucleotide transporter	-	H9Q65_01010	nicotinamide mononucleotide transporter
scaffold13_size13000	DC_DC_00206	-	hypothetical protein	-	-	-	-	-	-	H9Q65_01015	hypothetical protein
scaffold13_size13000	DC_DC_00207	asnS	Asparagine--tRNA ligase	COG0017	Aspartyl/asparaginyl-tRNA synthetases	Aminoacyl-tRNA biosynthesis	K01893	asparaginyl-tRNA synthetase [EC:6.1.1.22]	-	H9Q65_01020	asparagine--tRNA ligase
scaffold14_size12442	DC_DC_00208	-	hypothetical protein	-	-	-	-	-	-	H9Q65_01025	hypothetical protein
scaffold14_size12442	DC_DC_00209	-	hypothetical protein	-	-	-	-	-	-	H9Q65_01030	hypothetical protein
scaffold14_size12442	DC_DC_00210	-	hypothetical protein	-	-	-	-	-	-	H9Q65_01035	hypothetical protein
scaffold14_size12442	DC_DC_00211	-	hypothetical protein	-	-	-	-	-	-	H9Q65_01040	hypothetical protein
scaffold14_size12442	DC_DC_00212	pgk	Phosphoglycerate kinase	COG0126	3-phosphoglycerate kinase	Biosynthesis of secondary metabolites	K00927	phosphoglycerate kinase [EC:2.7.2.3]	-	H9Q65_01045	phosphoglycerate kinase
scaffold14_size12442	DC_DC_00213	gap	Glyceraldehyde-3-phosphate dehydrogenase	COG0057	Glyceraldehyde-3-phosphate dehydrogenase/erythrose-4-phosphate dehydrogenase	Biosynthesis of secondary metabolites	K00134	glyceraldehyde 3-phosphate dehydrogenase [EC:1.2.1.12]	-	H9Q65_01050	type I glyceraldehyde-3-phosphate dehydrogenase
scaffold14_size12442	DC_DC_00214	dnaI	Primosomal protein DnaI	COG1484	DNA replication protein	-	K11144	primosomal protein DnaI	-	H9Q65_01055	ATP-binding protein
scaffold14_size12442	DC_DC_00215	dnaB	Replication initiation and membrane attachment protein	COG3611	Replication initiation/membrane attachment protein	-	K03346	replication initiation and membrane attachment protein	-	H9Q65_01060	DnaD domain protein
scaffold14_size12442	DC_DC_00216	mutM	Formamidopyrimidine-DNA glycosylase	COG0266	Formamidopyrimidine-DNA glycosylase	Base excision repair	K10563	formamidopyrimidine-DNA glycosylase [EC:3.2.2.23 4.2.99.18]	-	H9Q65_01065	DNA-formamidopyrimidine glycosylase
scaffold14_size12442	DC_DC_00217	polA	DNA polymerase I	COG0749	DNA polymerase I - 3'-5' exonuclease and polymerase domains	DNA replication	K02335	DNA polymerase I [EC:2.7.7.7]	-	H9Q65_01070	DNA polymerase I
scaffold14_size12442	DC_DC_00218	-	hypothetical protein	-	-	-	-	-	-	H9Q65_01075	hypothetical protein
scaffold14_size12442	DC_DC_00219	-	hypothetical protein	-	-	-	-	-	-	H9Q65_01080	hypothetical protein
scaffold15_size12314	DC_DC_00220	-	hypothetical protein	COG3292	Predicted periplasmic ligand-binding sensor domain	-	-	-	-	H9Q65_01085	hypothetical protein
scaffold15_size12314	DC_DC_00221	lgt_1	Prolipoprotein diacylglyceryl transferase	COG0682	Prolipoprotein diacylglyceryltransferase	-	K13292	phosphatidylglycerol---prolipoprotein diacylglyceryl transferase [EC:2.5.1.145]	-	H9Q65_01090	prolipoprotein diacylglyceryl transferase
scaffold15_size12314	DC_DC_00222	-	hypothetical protein	-	-	-	-	-	-	H9Q65_01095	hypothetical protein
scaffold15_size12314	DC_DC_00223	-	hypothetical protein	COG1622	Heme/copper-type cytochrome/quinol oxidases, subunit 2	-	-	-	-	H9Q65_01100	hypothetical protein
scaffold15_size12314	DC_DC_00224	-	hypothetical protein	-	-	-	-	-	-	H9Q65_01105	hypothetical protein
scaffold15_size12314	DC_DC_00225	-	hypothetical protein	-	-	-	-	-	-	H9Q65_01110	hypothetical protein
scaffold15_size12314	DC_DC_00226	topA	DNA topoisomerase 1	COG0550	Topoisomerase IA	-	K03168	DNA topoisomerase I [EC:5.6.2.1]	-	H9Q65_01115	type I DNA topoisomerase
scaffold15_size12314	DC_DC_00227	truB	tRNA pseudouridine synthase B	COG0130	Pseudouridine synthase	-	K03177	tRNA pseudouridine55 synthase [EC:5.4.99.25]	-	H9Q65_01120	tRNA pseudouridine(55) synthase TruB
scaffold15_size12314	DC_DC_00228	ribF	Riboflavin biosynthesis protein RibF	COG0196	FAD synthase	Biosynthesis of secondary metabolites	K11753	riboflavin kinase / FMN adenylyltransferase [EC:2.7.1.26 2.7.7.2]	-	H9Q65_01125	riboflavin biosynthesis protein RibF
scaffold15_size12314	DC_DC_00229	-	hypothetical protein	-	-	-	-	-	-	H9Q65_01130	hypothetical protein
scaffold15_size12314	DC_DC_00230	-	hypothetical protein	COG0510	Predicted choline kinase involved in LPS biosynthesis	-	-	-	-	H9Q65_01135	phosphotransferase
scaffold15_size12314	DC_DC_00231	btuR	Cob(I)yrinic acid a%2Cc-diamide adenosyltransferase	COG2109	ATP:corrinoid adenosyltransferase	Metabolic pathways	K19221	cob(I)alamin adenosyltransferase [EC:2.5.1.17]	-	H9Q65_01140	cob(I)yrinic acid a,c-diamide adenosyltransferase
scaffold15_size12314	DC_DC_00232	-	Non-canonical purine NTP pyrophosphatase	COG0127	Xanthosine triphosphate pyrophosphatase	Metabolic pathways	K02428	XTP/dITP diphosphohydrolase [EC:3.6.1.66]	-	H9Q65_01145	RdgB/HAM1 family non-canonical purine NTP pyrophosphatase
scaffold15_size12314	DC_DC_00233	-	hypothetical protein	-	-	-	-	-	-	H9Q65_01150	hypothetical protein
scaffold16_size12009	DC_DC_00234	-	hypothetical protein	-	-	-	-	-	-	H9Q65_01155	hypothetical protein
scaffold16_size12009	DC_DC_00235	-	hypothetical protein	-	-	-	-	-	-	H9Q65_01160	TIR domain-containing protein
scaffold16_size12009	DC_DC_00236	rpoC	DNA-directed RNA polymerase subunit beta'	COG0086	DNA-directed RNA polymerase, beta' subunit/160 kD subunit	RNA polymerase	K03046	DNA-directed RNA polymerase subunit beta' [EC:2.7.7.6]	-	H9Q65_01165	DNA-directed RNA polymerase subunit beta
scaffold16_size12009	DC_DC_00237	rpoB	DNA-directed RNA polymerase subunit beta	COG0085	DNA-directed RNA polymerase, beta subunit/140 kD subunit	RNA polymerase	K03043	DNA-directed RNA polymerase subunit beta [EC:2.7.7.6]	-	H9Q65_01170	DNA-directed RNA polymerase subunit beta
scaffold16_size12009	DC_DC_00238	rplL	50S ribosomal protein L7/L12	COG0222	Ribosomal protein L7/L12	Ribosome	K02935	large subunit ribosomal protein L7/L12	-	H9Q65_01175	ribosomal protein L7/L12
scaffold16_size12009	DC_DC_00239	rplJ	50S ribosomal protein L10	COG0244	Ribosomal protein L10	Ribosome	K02864	large subunit ribosomal protein L10	-	-	-
scaffold16_size12009	DC_DC_00240	-	hypothetical protein	-	-	-	-	-	-	H9Q65_01185	hypothetical protein
scaffold17_size11494	DC_DC_00241	-	5-formyltetrahydrofolate cyclo-ligase	COG0212	5-formyltetrahydrofolate cyclo-ligase	Metabolic pathways	K01934	5-formyltetrahydrofolate cyclo-ligase [EC:6.3.3.2]	-	H9Q65_01190	5-formyltetrahydrofolate cyclo-ligase
scaffold17_size11494	DC_DC_00242	sufU	Zinc-dependent sulfurtransferase SufU	COG0822	NifU homolog involved in Fe-S cluster formation	-	K04488	nitrogen fixation protein NifU and related proteins	-	H9Q65_01195	SUF system NifU family Fe-S cluster assembly protein
scaffold17_size11494	DC_DC_00243	csd	putative cysteine desulfurase	COG0520	Selenocysteine lyase	Metabolic pathways	K11717	cysteine desulfurase / selenocysteine lyase [EC:2.8.1.7 4.4.1.16]	-	H9Q65_01200	aminotransferase class V-fold PLP-dependent enzyme
scaffold17_size11494	DC_DC_00244	-	hypothetical protein	-	-	-	-	-	-	H9Q65_01205	hypothetical protein
scaffold17_size11494	DC_DC_00245	-	hypothetical protein	-	-	-	-	-	-	H9Q65_01210	hypothetical protein
scaffold17_size11494	DC_DC_00246	-	putative HIT-like protein	COG0537	Diadenosine tetraphosphate (Ap4A) hydrolase and other HIT family hydrolases	-	K02503	histidine triad (HIT) family protein	-	H9Q65_01215	HIT domain-containing protein
scaffold17_size11494	DC_DC_00247	-	hypothetical protein	-	-	-	-	-	-	H9Q65_01220	hypothetical protein
scaffold17_size11494	DC_DC_00248	-	hypothetical protein	-	-	-	-	-	-	-	-
scaffold17_size11494	DC_DC_00249	-	hypothetical protein	-	-	-	-	-	-	H9Q65_01225	hypothetical protein
scaffold17_size11494	DC_DC_00250	-	hypothetical protein	-	-	-	-	-	-	H9Q65_01230	hypothetical protein
scaffold17_size11494	DC_DC_00251	-	hypothetical protein	-	-	-	-	-	-	H9Q65_01235	hypothetical protein
scaffold18_size11455	DC_DC_00252	-	hypothetical protein	-	-	-	-	-	-	H9Q65_01245	hypothetical protein
scaffold18_size11455	DC_DC_00253	-	hypothetical protein	-	-	-	-	-	-	H9Q65_01250	hypothetical protein
scaffold18_size11455	DC_DC_00254	clpB	Chaperone protein ClpB	COG0542	ATPases with chaperone activity, ATP-binding subunit	Longevity regulating pathway - multiple species	K03695	ATP-dependent Clp protease ATP-binding subunit ClpB	-	H9Q65_01255	AAA family ATPase
scaffold18_size11455	DC_DC_00255	hrcA	Heat-inducible transcription repressor HrcA	COG1420	Transcriptional regulator of heat shock gene	-	K03705	heat-inducible transcriptional repressor	-	H9Q65_01260	heat-inducible transcription repressor HrcA
scaffold18_size11455	DC_DC_00256	grpE	Protein GrpE	COG0576	Molecular chaperone GrpE (heat shock protein)	-	K03687	molecular chaperone GrpE	-	H9Q65_01265	nucleotide exchange factor GrpE
scaffold18_size11455	DC_DC_00257	dnaK	Chaperone protein DnaK	COG0443	Molecular chaperone	RNA degradation	K04043	molecular chaperone DnaK	-	H9Q65_01270	molecular chaperone DnaK
scaffold18_size11455	DC_DC_00258	dnaJ_2	Chaperone protein DnaJ	COG0484	DnaJ-class molecular chaperone with C-terminal Zn finger domain	-	K03686	molecular chaperone DnaJ	-	H9Q65_01275	DnaJ domain-containing protein
scaffold18_size11455	DC_DC_00259	-	hypothetical protein	COG3752	Predicted membrane protein	-	-	-	-	H9Q65_01280	DUF1295 domain-containing protein
scaffold18_size11455	DC_DC_00260	-	hypothetical protein	-	-	-	-	-	-	H9Q65_01285	hypothetical protein
scaffold18_size11455	DC_DC_00261	-	hypothetical protein	-	-	-	-	-	-	H9Q65_01290	BspA family leucine-rich repeat surface protein
scaffold19_size11378	DC_DC_00262	-	hypothetical protein	-	-	-	-	-	-	H9Q65_01295	hypothetical protein
scaffold19_size11378	DC_DC_00263	-	hypothetical protein	-	-	-	-	-	-	H9Q65_01300	hypothetical protein
scaffold19_size11378	DC_DC_00264	-	hypothetical protein	-	-	-	-	-	-	H9Q65_01305	hypothetical protein
scaffold19_size11378	DC_DC_00265	-	hypothetical protein	-	-	-	-	-	-	H9Q65_01310	DUF3137 domain-containing protein
scaffold19_size11378	DC_DC_00266	-	hypothetical protein	COG1284	Uncharacterized conserved protein	-	-	-	-	H9Q65_01315	YitT family protein
scaffold19_size11378	DC_DC_00267	-	hypothetical protein	-	-	-	-	-	-	H9Q65_01320	hypothetical protein
scaffold19_size11378	DC_DC_00268	-	hypothetical protein	-	-	-	-	-	-	H9Q65_01325	hypothetical protein
scaffold19_size11378	DC_DC_00269	cya	Calmodulin-sensitive adenylate cyclase	-	-	-	-	-	-	H9Q65_01330	hypothetical protein
scaffold20_size11263	DC_DC_00270	-	hypothetical protein	COG5527	Protein involved in initiation of plasmid replication	-	-	-	-	H9Q65_01335	replication initiation protein
scaffold20_size11263	DC_DC_00271	-	hypothetical protein	-	-	-	-	-	-	H9Q65_01340	hypothetical protein
scaffold20_size11263	DC_DC_00272	bcgIA_1	Restriction enzyme BgcI subunit alpha	COG0286	Type I restriction-modification system methyltransferase subunit	-	K03427	type I restriction enzyme M protein [EC:2.1.1.72]	-	H9Q65_01345	N-6 DNA methylase
scaffold20_size11263	DC_DC_00273	soj_2	Sporulation initiation inhibitor protein Soj	COG1192	ATPases involved in chromosome partitioning	-	K03496	chromosome partitioning protein	-	H9Q65_01350	AAA family ATPase
scaffold20_size11263	DC_DC_00274	-	hypothetical protein	-	-	-	-	-	-	H9Q65_01355	hypothetical protein
scaffold20_size11263	DC_DC_00275	-	hypothetical protein	COG1792	Cell shape-determining protein	-	-	-	-	H9Q65_01360	hypothetical protein
scaffold20_size11263	DC_DC_00276	-	hypothetical protein	-	-	-	-	-	-	H9Q65_01365	hypothetical protein
scaffold20_size11263	DC_DC_00277	-	hypothetical protein	-	-	-	-	-	-	H9Q65_01370	hypothetical protein
scaffold20_size11263	DC_DC_00278	-	hypothetical protein	-	-	-	-	-	-	H9Q65_01375	hypothetical protein
scaffold20_size11263	DC_DC_00279	-	hypothetical protein	COG3505	Type IV secretory pathway, VirD4 components	-	-	-	-	H9Q65_01380	DUF853 family protein
scaffold20_size11263	DC_DC_00280	-	hypothetical protein	-	-	-	-	-	-	H9Q65_01385	hypothetical protein
scaffold20_size11263	DC_DC_00281	-	hypothetical protein	-	-	-	-	-	-	H9Q65_01390	hypothetical protein
scaffold21_size12660	DC_DC_00282	-	hypothetical protein	-	-	-	-	-	-	H9Q65_01400	hypothetical protein
scaffold21_size12660	DC_DC_00283	-	hypothetical protein	-	-	-	-	-	-	H9Q65_01405	hypothetical protein
scaffold21_size12660	DC_DC_00284	-	hypothetical protein	COG0342	Preprotein translocase subunit SecD	-	-	-	-	H9Q65_01410	protein translocase
scaffold21_size12660	DC_DC_00285	apt	Adenine phosphoribosyltransferase	COG0503	Adenine/guanine phosphoribosyltransferases and related PRPP-binding proteins	Metabolic pathways	K00759	adenine phosphoribosyltransferase [EC:2.4.2.7]	-	H9Q65_01415	adenine phosphoribosyltransferase
scaffold21_size12660	DC_DC_00286	relA	GTP pyrophosphokinase	COG0317	Guanosine polyphosphate pyrophosphohydrolases/synthetases	Metabolic pathways	K01139	GTP diphosphokinase / guanosine-3',5'-bis(diphosphate) 3'-diphosphatase [EC:2.7.6.5 3.1.7.2]	-	H9Q65_01420	bifunctional (p)ppGpp synthetase/guanosine-3,5-bis(diphosphate) 3-pyrophosphohydrolase
scaffold21_size12660	DC_DC_00287	hisS	Histidine--tRNA ligase	COG0124	Histidyl-tRNA synthetase	Aminoacyl-tRNA biosynthesis	K01892	histidyl-tRNA synthetase [EC:6.1.1.21]	-	H9Q65_01425	histidine--tRNA ligase
scaffold21_size12660	DC_DC_00288	aspS_1	Aspartate--tRNA(Asp/Asn) ligase	COG0173	Aspartyl-tRNA synthetase	Aminoacyl-tRNA biosynthesis	K01876	aspartyl-tRNA synthetase [EC:6.1.1.12]	-	H9Q65_01430	aspartate--tRNA ligase
scaffold21_size12660	DC_DC_00289	aspS_2	Aspartate--tRNA(Asp/Asn) ligase	COG0173	Aspartyl-tRNA synthetase	Aminoacyl-tRNA biosynthesis	K01876	aspartyl-tRNA synthetase [EC:6.1.1.12]	-	H9Q65_01435	hypothetical protein
scaffold21_size12660	DC_DC_00290	-	hypothetical protein	-	-	-	-	-	-	H9Q65_01440	hypothetical protein
scaffold22_size10076	DC_DC_00291	yeeO	putative FMN/FAD exporter YeeO	COG0534	Na+-driven multidrug efflux pump	-	-	-	-	H9Q65_01445	MATE family efflux transporter
scaffold22_size10076	DC_DC_00292	pheT	Phenylalanine--tRNA ligase beta subunit	COG0072	Phenylalanyl-tRNA synthetase beta subunit	Aminoacyl-tRNA biosynthesis	K01890	phenylalanyl-tRNA synthetase beta chain [EC:6.1.1.20]	-	H9Q65_01450	phenylalanine--tRNA ligase subunit beta
scaffold22_size10076	DC_DC_00293	pheS	Phenylalanine--tRNA ligase alpha subunit	COG0016	Phenylalanyl-tRNA synthetase alpha subunit	Aminoacyl-tRNA biosynthesis	K01889	phenylalanyl-tRNA synthetase alpha chain [EC:6.1.1.20]	-	H9Q65_01455	phenylalanine--tRNA ligase subunit alpha
scaffold22_size10076	DC_DC_00294	-	Putative TrmH family tRNA/rRNA methyltransferase	COG0566	rRNA methylases	-	K03437	RNA methyltransferase, TrmH family	-	H9Q65_01460	RNA methyltransferase
scaffold22_size10076	DC_DC_00295	-	hypothetical protein	COG1451	Predicted metal-dependent hydrolase	-	K07043	uncharacterized protein	-	H9Q65_01465	M48 family metallopeptidase
scaffold22_size10076	DC_DC_00296	-	hypothetical protein	COG4508	Uncharacterized protein conserved in bacteria	-	-	-	-	H9Q65_01470	dUTP diphosphatase
scaffold22_size10076	DC_DC_00297	-	hypothetical protein	COG5522	Predicted integral membrane protein	-	-	-	-	H9Q65_01475	YwaF family protein
scaffold22_size10076	DC_DC_00298	rplT	50S ribosomal protein L20	COG0292	Ribosomal protein L20	Ribosome	K02887	large subunit ribosomal protein L20	-	H9Q65_01480	50S ribosomal protein L20
scaffold22_size10076	DC_DC_00299	rpmI	50S ribosomal protein L35	COG0291	Ribosomal protein L35	Ribosome	K02916	large subunit ribosomal protein L35	-	H9Q65_01485	50S ribosomal protein L35
scaffold22_size10076	DC_DC_00300	infC	Translation initiation factor IF-3	COG0290	Translation initiation factor 3 (IF-3)	-	K02520	translation initiation factor IF-3	-	H9Q65_01490	translation initiation factor IF-3
scaffold23_size9942	DC_DC_00301	-	hypothetical protein	-	-	-	-	-	-	H9Q65_01495	hypothetical protein
scaffold23_size9942	DC_DC_00302	-	hypothetical protein	-	-	-	-	-	-	H9Q65_01500	hypothetical protein
scaffold23_size9942	DC_DC_00303	-	hypothetical protein	-	-	-	-	-	-	H9Q65_01505	hypothetical protein
scaffold23_size9942	DC_DC_00304	rnhC	Ribonuclease HIII	COG1039	Ribonuclease HIII	DNA replication	K03471	ribonuclease HIII [EC:3.1.26.4]	-	H9Q65_01510	hypothetical protein
scaffold23_size9942	DC_DC_00305	acpS	Holo-[acyl-carrier-protein] synthase	COG0736	Phosphopantetheinyl transferase (holo-ACP synthase)	Pantothenate and CoA biosynthesis	K00997	holo-[acyl-carrier protein] synthase [EC:2.7.8.7]	-	H9Q65_01515	holo-ACP synthase
scaffold23_size9942	DC_DC_00306	pdp	Pyrimidine-nucleoside phosphorylase	COG0213	Thymidine phosphorylase	Metabolic pathways	K00756	pyrimidine-nucleoside phosphorylase [EC:2.4.2.2]	-	H9Q65_01520	thymidine phosphorylase
scaffold23_size9942	DC_DC_00307	-	hypothetical protein	-	-	-	-	-	-	H9Q65_01525	hypothetical protein
scaffold23_size9942	DC_DC_00308	scpA	Segregation and condensation protein A	COG1354	Uncharacterized conserved protein	-	K05896	segregation and condensation protein A	-	H9Q65_01530	segregation/condensation protein A
scaffold23_size9942	DC_DC_00309	scpB	Segregation and condensation protein B	COG1386	Predicted transcriptional regulator containing the HTH domain	-	K06024	segregation and condensation protein B	-	H9Q65_01535	SMC-Scp complex subunit ScpB
scaffold23_size9942	DC_DC_00310	rluB	Ribosomal large subunit pseudouridine synthase B	COG1187	16S rRNA uridine-516 pseudouridylate synthase and related pseudouridylate synthases	-	K06178	23S rRNA pseudouridine2605 synthase [EC:5.4.99.22]	-	H9Q65_01540	rRNA pseudouridine synthase
scaffold23_size9942	DC_DC_00311	-	hypothetical protein	-	-	-	-	-	-	H9Q65_01545	hypothetical protein
scaffold24_size9855	DC_DC_00312	-	hypothetical protein	-	-	-	-	-	-	H9Q65_01550	hypothetical protein
scaffold24_size9855	DC_DC_00313	frr	Ribosome-recycling factor	COG0233	Ribosome recycling factor	-	K02838	ribosome recycling factor	-	H9Q65_01555	ribosome recycling factor
scaffold24_size9855	DC_DC_00314	cdsA	Phosphatidate cytidylyltransferase	COG0575	CDP-diglyceride synthetase	Biosynthesis of secondary metabolites	K00981	phosphatidate cytidylyltransferase [EC:2.7.7.41]	-	H9Q65_01560	phosphatidate cytidylyltransferase
scaffold24_size9855	DC_DC_00315	rasP	Regulator of sigma-W protease RasP	COG0750	Predicted membrane-associated Zn-dependent proteases 1	Cell cycle - Caulobacter	K11749	regulator of sigma E protease [EC:3.4.24.-]	-	H9Q65_01565	site-2 protease family protein
scaffold24_size9855	DC_DC_00316	iolJ	6-phospho-5-dehydro-2-deoxy-D-gluconate aldolase	COG0191	Fructose/tagatose bisphosphate aldolase	-	-	-	-	H9Q65_01570	class II fructose-bisphosphate aldolase
scaffold24_size9855	DC_DC_00317	-	hypothetical protein	-	-	-	-	-	-	H9Q65_01575	Pr6Pr family membrane protein
scaffold24_size9855	DC_DC_00318	polC	DNA polymerase III PolC-type	COG2176	DNA polymerase III, alpha subunit (gram-positive type)	DNA replication	K03763	DNA polymerase III subunit alpha, Gram-positive type [EC:2.7.7.7]	-	H9Q65_01580	PolC-type DNA polymerase III
scaffold25_size9571	DC_DC_00319	-	hypothetical protein	-	-	-	-	-	-	H9Q65_01590	hypothetical protein
scaffold25_size9571	DC_DC_00320	-	hypothetical protein	COG4928	Predicted P-loop ATPase	-	-	-	-	H9Q65_01595	hypothetical protein
scaffold25_size9571	DC_DC_00321	parA	Chromosome partitioning protein ParA	COG1192	ATPases involved in chromosome partitioning	-	K03496	chromosome partitioning protein	-	H9Q65_01600	ParA family protein
scaffold25_size9571	DC_DC_00322	-	hypothetical protein	-	-	-	-	-	-	-	-
scaffold25_size9571	DC_DC_00323	-	hypothetical protein	COG3654	Prophage maintenance system killer protein	-	-	-	-	H9Q65_01610	hypothetical protein
scaffold25_size9571	DC_DC_00324	-	hypothetical protein	-	-	-	-	-	-	-	-
scaffold25_size9571	DC_DC_00325	-	hypothetical protein	COG5527	Protein involved in initiation of plasmid replication	-	-	-	-	H9Q65_01615	replication initiation protein
scaffold25_size9571	DC_DC_00326	-	hypothetical protein	COG0494	NTP pyrophosphohydrolases including oxidative damage repair enzymes	-	-	-	-	H9Q65_01620	NUDIX hydrolase
scaffold25_size9571	DC_DC_00327	-	hypothetical protein	-	-	-	-	-	-	H9Q65_01625	hypothetical protein
scaffold25_size9571	DC_DC_00328	-	hypothetical protein	-	-	-	-	-	-	H9Q65_01630	hypothetical protein
scaffold26_size9393	DC_DC_00329	-	hypothetical protein	-	-	-	-	-	-	H9Q65_01640	hypothetical protein
scaffold26_size9393	DC_DC_00330	-	Putative TrmH family tRNA/rRNA methyltransferase	COG0566	rRNA methylases	-	K03218	23S rRNA (guanosine2251-2'-O)-methyltransferase [EC:2.1.1.185]	-	H9Q65_01645	23S rRNA (guanosine(2251)-2-O)-methyltransferase RlmB
scaffold26_size9393	DC_DC_00331	cysS	Cysteine--tRNA ligase	COG0215	Cysteinyl-tRNA synthetase	Aminoacyl-tRNA biosynthesis	K01883	cysteinyl-tRNA synthetase [EC:6.1.1.16]	-	H9Q65_01650	cysteine--tRNA ligase
scaffold26_size9393	DC_DC_00332	-	hypothetical protein	-	-	-	-	-	-	H9Q65_01655	hypothetical protein
scaffold26_size9393	DC_DC_00333	-	hypothetical protein	-	-	-	-	-	-	H9Q65_01660	hypothetical protein
scaffold26_size9393	DC_DC_00334	fpgS	Folylpolyglutamate synthase	COG0285	Folylpolyglutamate synthase	Metabolic pathways	K11754	dihydrofolate synthase / folylpolyglutamate synthase [EC:6.3.2.12 6.3.2.17]	-	H9Q65_01665	hypothetical protein
scaffold26_size9393	DC_DC_00335	-	hypothetical protein	-	-	-	-	-	-	H9Q65_01670	hypothetical protein
scaffold26_size9393	DC_DC_00336	ung	Uracil-DNA glycosylase	COG0692	Uracil DNA glycosylase	Base excision repair	K03648	uracil-DNA glycosylase [EC:3.2.2.27]	-	H9Q65_01675	uracil-DNA glycosylase
scaffold26_size9393	DC_DC_00337	rlmH	Ribosomal RNA large subunit methyltransferase H	COG1576	Uncharacterized conserved protein	-	K00783	23S rRNA (pseudouridine1915-N3)-methyltransferase [EC:2.1.1.177]	-	H9Q65_01680	23S rRNA (pseudouridine(1915)-N(3))-methyltransferase RlmH
scaffold26_size9393	DC_DC_00338	-	hypothetical protein	-	-	-	-	-	-	H9Q65_01685	hypothetical protein
scaffold27_size9377	DC_DC_00339	-	hypothetical protein	-	-	-	-	-	-	H9Q65_01690	hypothetical protein
scaffold27_size9377	DC_DC_00340	-	hypothetical protein	-	-	-	-	-	-	H9Q65_01695	hypothetical protein
scaffold27_size9377	DC_DC_00341	hprK	HPr kinase/phosphorylase	COG1493	Serine kinase of the HPr protein, regulates carbohydrate metabolism	-	K06023	HPr kinase/phosphorylase [EC:2.7.11.- 2.7.4.-]	-	H9Q65_01700	HPr(Ser) kinase/phosphatase
scaffold27_size9377	DC_DC_00342	lgt_2	Prolipoprotein diacylglyceryl transferase	COG0682	Prolipoprotein diacylglyceryltransferase	-	K13292	phosphatidylglycerol---prolipoprotein diacylglyceryl transferase [EC:2.5.1.145]	-	H9Q65_01705	prolipoprotein diacylglyceryl transferase
scaffold27_size9377	DC_DC_00343	trxB	Thioredoxin reductase	COG0492	Thioredoxin reductase	Selenocompound metabolism	K00384	thioredoxin reductase (NADPH) [EC:1.8.1.9]	-	H9Q65_01710	thioredoxin-disulfide reductase
scaffold27_size9377	DC_DC_00344	whiA	Putative sporulation transcription regulator WhiA	COG1481	Uncharacterized protein conserved in bacteria	-	K09762	uncharacterized protein	-	H9Q65_01715	DNA-binding protein WhiA
scaffold27_size9377	DC_DC_00345	-	hypothetical protein	COG1396	Predicted transcriptional regulators	-	-	-	-	H9Q65_01720	helix-turn-helix transcriptional regulator
scaffold27_size9377	DC_DC_00346	-	hypothetical protein	-	-	-	-	-	-	H9Q65_01725	hypothetical protein
scaffold27_size9377	DC_DC_00347	tyrS	Tyrosine--tRNA ligase	COG0162	Tyrosyl-tRNA synthetase	Aminoacyl-tRNA biosynthesis	K01866	tyrosyl-tRNA synthetase [EC:6.1.1.1]	-	H9Q65_01730	tyrosine--tRNA ligase
scaffold27_size9377	DC_DC_00348	-	hypothetical protein	-	-	-	-	-	-	H9Q65_01735	hypothetical protein
scaffold27_size9377	DC_DC_00349	-	hypothetical protein	-	-	-	-	-	-	H9Q65_01740	hypothetical protein
scaffold27_size9377	DC_DC_00350	-	hypothetical protein	-	-	-	-	-	-	H9Q65_01745	hypothetical protein
scaffold28_size8963	DC_DC_00351	-	hypothetical protein	-	-	-	-	-	-	H9Q65_01750	hypothetical protein
scaffold28_size8963	DC_DC_00352	-	hypothetical protein	COG0474	Cation transport ATPase	-	-	-	-	H9Q65_01755	hypothetical protein
scaffold28_size8963	DC_DC_00353	-	hypothetical protein	-	-	-	-	-	-	H9Q65_01760	hypothetical protein
scaffold28_size8963	DC_DC_00354	-	hypothetical protein	-	-	-	-	-	-	-	-
scaffold28_size8963	DC_DC_00355	-	hypothetical protein	-	-	-	-	-	-	H9Q65_01765	hypothetical protein
scaffold28_size8963	DC_DC_00356	-	hypothetical protein	-	-	-	-	-	-	H9Q65_01770	hypothetical protein
scaffold28_size8963	DC_DC_00357	ravA	ATPase RavA	COG0714	MoxR-like ATPases	-	K03924	MoxR-like ATPase [EC:3.6.3.-]	-	H9Q65_01775	AAA family ATPase
scaffold28_size8963	DC_DC_00358	viaA	Protein ViaA	COG2425	Uncharacterized protein containing a von Willebrand factor type A (vWA) domain	-	-	-	-	H9Q65_01780	VWA domain-containing protein
scaffold28_size8963	DC_DC_00359	-	hypothetical protein	-	-	-	-	-	-	H9Q65_01785	hypothetical protein
scaffold28_size8963	DC_DC_00360	-	hypothetical protein	-	-	-	-	-	-	H9Q65_01790	hypothetical protein
scaffold29_size8904	DC_DC_00361	glpK_1	Glycerol kinase	COG0554	Glycerol kinase	Metabolic pathways	K00864	glycerol kinase [EC:2.7.1.30]	-	H9Q65_01795	pseudogene
scaffold29_size8904	DC_DC_00362	glpK_2	Glycerol kinase	COG0554	Glycerol kinase	Metabolic pathways	K00864	glycerol kinase [EC:2.7.1.30]	-	H9Q65_01795	pseudogene
scaffold29_size8904	DC_DC_00363	glpF	putative glycerol uptake facilitator protein	COG0580	Glycerol uptake facilitator and related permeases (Major Intrinsic Protein Family)	-	K02440	glycerol uptake facilitator protein	-	H9Q65_01800	aquaporin family protein
scaffold29_size8904	DC_DC_00364	lhgO_1	L-2-hydroxyglutarate oxidase LhgO	COG0579	Predicted dehydrogenase	Biosynthesis of secondary metabolites	K00111	glycerol-3-phosphate dehydrogenase [EC:1.1.5.3]	-	H9Q65_01805	pseudogene
scaffold29_size8904	DC_DC_00365	lhgO_2	L-2-hydroxyglutarate oxidase LhgO	COG0579	Predicted dehydrogenase	Biosynthesis of secondary metabolites	K00111	glycerol-3-phosphate dehydrogenase [EC:1.1.5.3]	-	H9Q65_01805	pseudogene
scaffold29_size8904	DC_DC_00366	-	hypothetical protein	-	-	-	-	-	-	H9Q65_01810	hypothetical protein
scaffold29_size8904	DC_DC_00367	ycsE	5-amino-6-(5-phospho-D-ribitylamino)uracil phosphatase YcsE	COG0561	Predicted hydrolases of the HAD superfamily	-	-	-	-	H9Q65_01815	HAD family hydrolase
scaffold29_size8904	DC_DC_00368	trxA	Thioredoxin	COG3118	Thioredoxin domain-containing protein	Salmonella infection	K03671	thioredoxin 1	-	H9Q65_01820	thioredoxin
scaffold29_size8904	DC_DC_00369	-	hypothetical protein	-	-	-	-	-	-	-	-
scaffold29_size8904	DC_DC_00370	glpT	Glycerol-3-phosphate transporter	COG2271	Sugar phosphate permease	-	K02445	MFS transporter, OPA family, glycerol-3-phosphate transporter	-	H9Q65_01825	MFS transporter
scaffold30_size8764	DC_DC_00371	-	hypothetical protein	-	-	-	-	-	-	H9Q65_01840	hypothetical protein
scaffold30_size8764	DC_DC_00372	-	hypothetical protein	-	-	-	-	-	-	H9Q65_01845	hypothetical protein
scaffold30_size8764	DC_DC_00373	-	hypothetical protein	-	-	-	-	-	-	H9Q65_01850	hypothetical protein
scaffold30_size8764	DC_DC_00374	fmt	Methionyl-tRNA formyltransferase	COG0223	Methionyl-tRNA formyltransferase	Aminoacyl-tRNA biosynthesis	K00604	methionyl-tRNA formyltransferase [EC:2.1.2.9]	-	H9Q65_01855	methionyl-tRNA formyltransferase
scaffold30_size8764	DC_DC_00375	-	hypothetical protein	-	-	-	-	-	-	H9Q65_01860	DUF2779 domain-containing protein
scaffold30_size8764	DC_DC_00376	-	hypothetical protein	COG1110	Reverse gyrase	-	-	-	-	H9Q65_01865	hypothetical protein
scaffold30_size8764	DC_DC_00377	rpsT	30S ribosomal protein S20	COG0268	Ribosomal protein S20	Ribosome	K02968	small subunit ribosomal protein S20	-	H9Q65_01870	30S ribosomal protein S20
scaffold30_size8764	DC_DC_00378	tdcB	L-threonine dehydratase catabolic TdcB	COG1171	Threonine dehydratase	Biosynthesis of secondary metabolites	K01754	threonine dehydratase [EC:4.3.1.19]	-	H9Q65_01875	threonine ammonia-lyase
scaffold31_size8755	DC_DC_00379	rpsL	30S ribosomal protein S12	COG0048	Ribosomal protein S12	Ribosome	K02950	small subunit ribosomal protein S12	-	H9Q65_01880	30S ribosomal protein S12
scaffold31_size8755	DC_DC_00380	rpsG	30S ribosomal protein S7	COG0049	Ribosomal protein S7	Ribosome	K02992	small subunit ribosomal protein S7	-	H9Q65_01885	30S ribosomal protein S7
scaffold31_size8755	DC_DC_00381	fusA	Elongation factor G	COG0480	Translation elongation factors (GTPases)	-	K02355	elongation factor G	-	H9Q65_01890	elongation factor G
scaffold31_size8755	DC_DC_00382	tufA	Elongation factor Tu	COG0050	GTPases - translation elongation factors	Plant-pathogen interaction	K02358	elongation factor Tu	-	H9Q65_01895	elongation factor Tu
scaffold31_size8755	DC_DC_00383	-	Putative NAD(P)H nitroreductase	COG0778	Nitroreductase	-	-	-	-	H9Q65_01900	nitroreductase family protein
scaffold31_size8755	DC_DC_00384	-	hypothetical protein	-	-	-	-	-	-	H9Q65_01905	hypothetical protein
scaffold31_size8755	DC_DC_00385	-	hypothetical protein	-	-	-	-	-	-	H9Q65_01910	hypothetical protein
scaffold31_size8755	DC_DC_00386	-	hypothetical protein	COG2910	Putative NADH-flavin reductase	-	-	-	-	H9Q65_01915	NAD(P)H-binding protein
scaffold31_size8755	DC_DC_00387	-	hypothetical protein	COG2910	Putative NADH-flavin reductase	-	K07118	uncharacterized protein	-	H9Q65_01920	NAD(P)H-binding protein
scaffold31_size8755	DC_DC_00388	yvgN	Glyoxal reductase	COG0656	Aldo/keto reductases, related to diketogulonate reductase	Metabolic pathways	K23257	methylglyoxal/glyoxal reductase [EC:1.1.1.283 1.1.1.-]	-	H9Q65_01925	aldo/keto reductase
scaffold32_size8718	DC_DC_00389	parE	DNA topoisomerase 4 subunit B	COG0187	Type IIA topoisomerase (DNA gyrase/topo II, topoisomerase IV), B subunit	-	K02622	topoisomerase IV subunit B [EC:5.6.2.2]	-	H9Q65_01930	DNA topoisomerase IV subunit B
scaffold32_size8718	DC_DC_00390	parC	DNA topoisomerase 4 subunit A	COG0188	Type IIA topoisomerase (DNA gyrase/topo II, topoisomerase IV), A subunit	-	K02621	topoisomerase IV subunit A [EC:5.6.2.2]	-	H9Q65_01935	DNA topoisomerase IV subunit A
scaffold32_size8718	DC_DC_00391	gapN	NADP-dependent glyceraldehyde-3-phosphate dehydrogenase	COG1012	NAD-dependent aldehyde dehydrogenases	Metabolic pathways	K00131	glyceraldehyde-3-phosphate dehydrogenase (NADP+) [EC:1.2.1.9]	-	H9Q65_01940	NADP-dependent glyceraldehyde-3-phosphate dehydrogenase
scaffold32_size8718	DC_DC_00392	ldh	L-lactate dehydrogenase	COG0039	Malate/lactate dehydrogenases	Biosynthesis of secondary metabolites	K00016	L-lactate dehydrogenase [EC:1.1.1.27]	-	H9Q65_01945	L-lactate dehydrogenase
scaffold32_size8718	DC_DC_00393	focA	putative formate transporter 1	COG2116	Formate/nitrite family of transporters	-	-	-	-	H9Q65_01950	formate/nitrite transporter family protein
scaffold32_size8718	DC_DC_00394	-	hypothetical protein	COG2116	Formate/nitrite family of transporters	-	-	-	-	H9Q65_01955	formate/nitrite transporter family protein
scaffold33_size8621	DC_DC_00395	-	hypothetical protein	-	-	-	-	-	-	H9Q65_01960	hypothetical protein
scaffold33_size8621	DC_DC_00396	-	hypothetical protein	-	-	-	-	-	-	H9Q65_01965	replication initiation protein
scaffold33_size8621	DC_DC_00397	-	hypothetical protein	-	-	-	-	-	-	H9Q65_01970	hypothetical protein
scaffold33_size8621	DC_DC_00398	soj_3	Sporulation initiation inhibitor protein Soj	COG1192	ATPases involved in chromosome partitioning	-	K03496	chromosome partitioning protein	-	H9Q65_01975	AAA family ATPase
scaffold33_size8621	DC_DC_00399	rapA_1	RNA polymerase-associated protein RapA	COG0553	Superfamily II DNA/RNA helicases, SNF2 family	-	-	-	-	H9Q65_01980	DEAD/DEAH box helicase
scaffold33_size8621	DC_DC_00400	-	hypothetical protein	-	-	-	-	-	-	H9Q65_01985	hypothetical protein
scaffold33_size8621	DC_DC_00401	mreB_3	Rod shape-determining protein MreB	COG1077	Actin-like ATPase involved in cell morphogenesis	-	K03569	rod shape-determining protein MreB and related proteins	-	H9Q65_01990	rod shape-determining protein
scaffold34_size8542	DC_DC_00402	-	hypothetical protein	-	-	-	-	-	-	H9Q65_02000	hypothetical protein
scaffold34_size8542	DC_DC_00403	-	hypothetical protein	-	-	-	-	-	-	H9Q65_02005	hypothetical protein
scaffold34_size8542	DC_DC_00404	natA_1	ABC transporter ATP-binding protein NatA	COG1131	ABC-type multidrug transport system, ATPase component	-	K01990	ABC-2 type transport system ATP-binding protein	-	H9Q65_02010	ABC transporter ATP-binding protein
scaffold34_size8542	DC_DC_00405	-	hypothetical protein	COG1277	ABC-type transport system involved in multi-copper enzyme maturation, permease component	-	-	-	-	H9Q65_02015	hypothetical protein
scaffold34_size8542	DC_DC_00406	-	hypothetical protein	-	-	-	-	-	-	H9Q65_02020	hypothetical protein
scaffold34_size8542	DC_DC_00407	-	hypothetical protein	-	-	-	-	-	-	H9Q65_02025	hypothetical protein
scaffold34_size8542	DC_DC_00408	-	hypothetical protein	-	-	-	-	-	-	-	-
scaffold34_size8542	DC_DC_00409	-	hypothetical protein	-	-	-	-	-	-	H9Q65_02030	hypothetical protein
scaffold34_size8542	DC_DC_00410	-	hypothetical protein	-	-	-	-	-	-	H9Q65_02035	hypothetical protein
scaffold34_size8542	DC_DC_00411	cshA	ATP-dependent RNA helicase CshA	COG0513	Superfamily II DNA and RNA helicases	RNA degradation	K05592	ATP-dependent RNA helicase DeaD [EC:3.6.4.13]	-	H9Q65_02040	DEAD/DEAH box helicase
scaffold35_size8457	DC_DC_00412	-	hypothetical protein	COG1079	Uncharacterized ABC-type transport system, permease component	ABC transporters	K23536	general nucleoside transport system permease protein	-	H9Q65_02045	ABC transporter permease
scaffold35_size8457	DC_DC_00413	ytfT	Inner membrane ABC transporter permease protein YtfT	COG4603	ABC-type uncharacterized transport system, permease component	ABC transporters	K23535	general nucleoside transport system permease protein	-	H9Q65_02050	hypothetical protein
scaffold35_size8457	DC_DC_00414	rbsA	Ribose import ATP-binding protein RbsA	COG3845	ABC-type uncharacterized transport systems, ATPase components	ABC transporters	K23537	general nucleoside transport system ATP-binding protein	-	H9Q65_02055	ABC transporter ATP-binding protein
scaffold35_size8457	DC_DC_00415	-	hypothetical protein	COG1744	Uncharacterized ABC-type transport system, periplasmic component/surface lipoprotein	ABC transporters	K07335	basic membrane protein A and related proteins	-	H9Q65_02060	BMP family ABC transporter substrate-binding protein
scaffold35_size8457	DC_DC_00416	-	hypothetical protein	COG1744	Uncharacterized ABC-type transport system, periplasmic component/surface lipoprotein	ABC transporters	K07335	basic membrane protein A and related proteins	-	H9Q65_02065	BMP family ABC transporter substrate-binding protein
scaffold35_size8457	DC_DC_00417	-	hypothetical protein	-	-	-	-	-	-	H9Q65_02070	hypothetical protein
scaffold36_size11795	DC_DC_00418	-	hypothetical protein	-	-	-	-	-	-	H9Q65_02075	hypothetical protein
scaffold36_size11795	DC_DC_00419	-	hypothetical protein	COG2378	Predicted transcriptional regulator	-	-	-	-	H9Q65_02080	hypothetical protein
scaffold36_size11795	DC_DC_00420	prmC	Release factor glutamine methyltransferase	COG2890	Methylase of polypeptide chain release factors	-	K02493	release factor glutamine methyltransferase [EC:2.1.1.297]	-	H9Q65_02085	peptide chain release factor N(5)-glutamine methyltransferase
scaffold36_size11795	DC_DC_00421	-	hypothetical protein	-	-	-	-	-	-	H9Q65_02090	hypothetical protein
scaffold36_size11795	DC_DC_00422	prfA	Peptide chain release factor 1	COG0216	Protein chain release factor A	-	K02835	peptide chain release factor 1	-	H9Q65_02095	peptide chain release factor 1
scaffold36_size11795	DC_DC_00423	tdk	Thymidine kinase	COG1435	Thymidine kinase	Drug metabolism - other enzymes	K00857	thymidine kinase [EC:2.7.1.21]	-	H9Q65_02100	thymidine kinase
scaffold36_size11795	DC_DC_00424	nrnA	putative bifunctional oligoribonuclease and PAP phosphatase NrnA	COG0618	Exopolyphosphatase-related proteins	Metabolic pathways	K06881	bifunctional oligoribonuclease and PAP phosphatase NrnA [EC:3.1.3.7 3.1.13.3]	-	H9Q65_02105	bifunctional oligoribonuclease/PAP phosphatase NrnA
scaffold36_size11795	DC_DC_00425	-	Putative ABC transporter ATP-binding protein MG187	COG3839	ABC-type sugar transport systems, ATPase components	-	-	-	-	H9Q65_02110	hypothetical protein
scaffold36_size11795	DC_DC_00426	rpmE	50S ribosomal protein L31	COG0254	Ribosomal protein L31	Ribosome	K02909	large subunit ribosomal protein L31	-	H9Q65_02115	50S ribosomal protein L31
scaffold36_size11795	DC_DC_00427	-	hypothetical protein	-	-	-	-	-	-	H9Q65_02120	hypothetical protein
scaffold36_size11795	DC_DC_00428	-	hypothetical protein	-	-	-	-	-	-	H9Q65_02125	hypothetical protein
scaffold36_size11795	DC_DC_00429	manP	PTS system mannose-specific EIIBCA component	COG1299	Phosphotransferase system, fructose-specific IIC component	-	-	-	-	H9Q65_02130	hypothetical protein
scaffold36_size11795	DC_DC_00430	-	hypothetical protein	COG1299	Phosphotransferase system, fructose-specific IIC component	-	-	-	-	H9Q65_02135	hypothetical protein
scaffold36_size11795	DC_DC_00431	-	hypothetical protein	-	-	-	-	-	-	H9Q65_02140	hypothetical protein
scaffold36_size11795	DC_DC_00432	fruA_1	PTS system fructose-specific EIIB'BC component	COG1445	Phosphotransferase system fructose-specific component IIB	-	-	-	-	H9Q65_02145	PTS fructose transporter subunit IIB
scaffold36_size11795	DC_DC_00433	fruA_2	PTS system fructose-specific EIIABC component	COG1762	Phosphotransferase system mannitol/fructose-specific IIA domain (Ntr-type)	-	-	-	-	H9Q65_02155	PTS sugar transporter subunit IIA
scaffold36_size11795	DC_DC_00434	-	hypothetical protein	-	-	-	-	-	-	H9Q65_02160	hypothetical protein
scaffold37_size8186	DC_DC_00435	-	hypothetical protein	-	-	-	-	-	-	H9Q65_02165	hypothetical protein
scaffold37_size8186	DC_DC_00436	-	hypothetical protein	-	-	-	-	-	-	-	-
scaffold37_size8186	DC_DC_00437	-	hypothetical protein	-	-	-	-	-	-	H9Q65_02170	hypothetical protein
scaffold37_size8186	DC_DC_00438	-	hypothetical protein	-	-	-	-	-	-	H9Q65_02175	hypothetical protein
scaffold37_size8186	DC_DC_00439	-	tRNA-Gly(tcc)	-	-	-	-	-	-	-	-
scaffold37_size8186	DC_DC_00440	-	hypothetical protein	-	-	-	-	-	-	H9Q65_02185	hypothetical protein
scaffold37_size8186	DC_DC_00441	-	hypothetical protein	-	-	-	-	-	-	-	-
scaffold37_size8186	DC_DC_00442	-	hypothetical protein	COG0733	Na+-dependent transporters of the SNF family	-	K03308	neurotransmitter:Na+ symporter, NSS family	-	H9Q65_02190	sodium-dependent transporter
scaffold37_size8186	DC_DC_00443	-	hypothetical protein	-	-	-	-	-	-	H9Q65_02195	hypothetical protein
scaffold37_size8186	DC_DC_00444	-	tRNA-Leu(caa)	-	-	-	-	-	-	-	-
scaffold37_size8186	DC_DC_00445	-	tRNA-Leu(taa)	-	-	-	-	-	-	-	-
scaffold37_size8186	DC_DC_00446	-	tRNA-Lys(ttt)	-	-	-	-	-	-	-	-
scaffold37_size8186	DC_DC_00447	-	tRNA-Gln(ttg)	-	-	-	-	-	-	-	-
scaffold37_size8186	DC_DC_00448	-	tRNA-Tyr(gta)	-	-	-	-	-	-	-	-
scaffold37_size8186	DC_DC_00449	-	tRNA-Thr(tgt)	-	-	-	-	-	-	-	-
scaffold37_size8186	DC_DC_00450	-	tRNA-Val(tac)	-	-	-	-	-	-	-	-
scaffold37_size8186	DC_DC_00451	-	hypothetical protein	-	-	-	-	-	-	H9Q65_02235	hypothetical protein
scaffold37_size8186	DC_DC_00452	-	hypothetical protein	-	-	-	-	-	-	H9Q65_02240	hypothetical protein
scaffold37_size8186	DC_DC_00453	-	hypothetical protein	-	-	-	-	-	-	-	-
scaffold38_size8152	DC_DC_00454	-	hypothetical protein	-	-	-	-	-	-	H9Q65_02255	hypothetical protein
scaffold38_size8152	DC_DC_00455	lsrA	Autoinducer 2 import ATP-binding protein LsrA	COG3845	ABC-type uncharacterized transport systems, ATPase components	ABC transporters	K23537	general nucleoside transport system ATP-binding protein	-	H9Q65_02260	ATP-binding cassette domain-containing protein
scaffold38_size8152	DC_DC_00456	-	hypothetical protein	COG4603	ABC-type uncharacterized transport system, permease component	ABC transporters	K23535	general nucleoside transport system permease protein	-	H9Q65_02265	ABC transporter permease
scaffold38_size8152	DC_DC_00457	-	hypothetical protein	COG1079	Uncharacterized ABC-type transport system, permease component	ABC transporters	K23536	general nucleoside transport system permease protein	-	H9Q65_02270	hypothetical protein
scaffold38_size8152	DC_DC_00458	rsmG	Ribosomal RNA small subunit methyltransferase G	COG0357	Predicted S-adenosylmethionine-dependent methyltransferase involved in bacterial cell division	-	K03501	16S rRNA (guanine527-N7)-methyltransferase [EC:2.1.1.170]	-	H9Q65_02275	16S rRNA (guanine(527)-N(7))-methyltransferase RsmG
scaffold38_size8152	DC_DC_00459	soj_4	Sporulation initiation inhibitor protein Soj	COG1192	ATPases involved in chromosome partitioning	-	K03496	chromosome partitioning protein	-	H9Q65_02280	ParA family protein
scaffold38_size8152	DC_DC_00460	spo0C	Chromosome-partitioning protein Spo0J	COG1475	Predicted transcriptional regulators	-	K03497	ParB family transcriptional regulator, chromosome partitioning protein	-	H9Q65_02285	ParB/RepB/Spo0J family partition protein
scaffold39_size8067	DC_DC_00461	-	hypothetical protein	-	-	-	-	-	-	H9Q65_02290	hypothetical protein
scaffold39_size8067	DC_DC_00462	gmk	Guanylate kinase	COG0194	Guanylate kinase	Metabolic pathways	K00942	guanylate kinase [EC:2.7.4.8]	-	H9Q65_02295	guanylate kinase
scaffold39_size8067	DC_DC_00463	rsmD	Ribosomal RNA small subunit methyltransferase D	COG0742	N6-adenine-specific methylase	-	K08316	16S rRNA (guanine966-N2)-methyltransferase [EC:2.1.1.171]	-	H9Q65_02300	RsmD family RNA methyltransferase
scaffold39_size8067	DC_DC_00464	-	Peptide deformylase 2	COG0242	N-formylmethionyl-tRNA deformylase	-	K01462	peptide deformylase [EC:3.5.1.88]	-	H9Q65_02305	peptide deformylase
scaffold39_size8067	DC_DC_00465	rnjA	Ribonuclease J1	COG0595	Predicted hydrolase of the metallo-beta-lactamase superfamily	RNA degradation	K12574	ribonuclease J [EC:3.1.-.-]	-	H9Q65_02310	ribonuclease J
scaffold39_size8067	DC_DC_00466	-	hypothetical protein	-	-	-	-	-	-	H9Q65_02315	hypothetical protein
scaffold39_size8067	DC_DC_00467	-	hypothetical protein	-	-	-	-	-	-	H9Q65_02320	hypothetical protein
scaffold39_size8067	DC_DC_00468	-	hypothetical protein	COG0666	FOG: Ankyrin repeat	-	K06867	uncharacterized protein	-	H9Q65_02325	ankyrin repeat domain-containing protein
scaffold39_size8067	DC_DC_00469	-	hypothetical protein	COG0666	FOG: Ankyrin repeat	-	-	-	-	H9Q65_02330	ankyrin repeat domain-containing protein
scaffold39_size8067	DC_DC_00470	-	hypothetical protein	COG0666	FOG: Ankyrin repeat	-	-	-	-	H9Q65_02335	ankyrin repeat domain-containing protein
scaffold39_size8067	DC_DC_00471	-	Acetyltransferase	COG2153	Predicted acyltransferase	-	-	-	-	H9Q65_02340	GNAT family N-acetyltransferase
scaffold40_size8018	DC_DC_00472	noxE	NADH oxidase	COG0446	Uncharacterized NAD(FAD)-dependent dehydrogenases	-	-	-	-	H9Q65_02345	FAD-dependent oxidoreductase
scaffold40_size8018	DC_DC_00473	-	hypothetical protein	-	-	-	-	-	-	H9Q65_02350	hypothetical protein
scaffold40_size8018	DC_DC_00474	ackA	Acetate kinase	COG0282	Acetate kinase	Metabolic pathways	K00925	acetate kinase [EC:2.7.2.1]	-	H9Q65_02355	acetate kinase
scaffold40_size8018	DC_DC_00475	pta	Phosphate acetyltransferase	COG0280	Phosphotransacetylase	Metabolic pathways	K00625	phosphate acetyltransferase [EC:2.3.1.8]	-	H9Q65_02360	phosphate acetyltransferase
scaffold40_size8018	DC_DC_00476	pyrH	Uridylate kinase	COG0528	Uridylate kinase	Metabolic pathways	K09903	uridylate kinase [EC:2.7.4.22]	-	H9Q65_02365	UMP kinase
scaffold40_size8018	DC_DC_00477	-	hypothetical protein	-	-	-	-	-	-	H9Q65_02370	hypothetical protein
scaffold40_size8018	DC_DC_00478	tsf	Elongation factor Ts	COG0264	Translation elongation factor Ts	-	K02357	elongation factor Ts	-	H9Q65_02375	translation elongation factor Ts
scaffold40_size8018	DC_DC_00479	rpsB	30S ribosomal protein S2	COG0052	Ribosomal protein S2	Ribosome	K02967	small subunit ribosomal protein S2	-	H9Q65_02380	30S ribosomal protein S2
scaffold41_size7881	DC_DC_00480	-	hypothetical protein	-	-	-	-	-	-	H9Q65_02385	hypothetical protein
scaffold41_size7881	DC_DC_00481	-	hypothetical protein	-	-	-	-	-	-	H9Q65_02390	hypothetical protein
scaffold41_size7881	DC_DC_00482	-	hypothetical protein	-	-	-	-	-	-	H9Q65_02395	hypothetical protein
scaffold41_size7881	DC_DC_00483	-	putative oxidoreductase	COG0300	Short-chain dehydrogenases of various substrate specificities	-	K07124	uncharacterized protein	-	H9Q65_02400	SDR family NAD(P)-dependent oxidoreductase
scaffold41_size7881	DC_DC_00484	pgsA	CDP-diacylglycerol--glycerol-3-phosphate 3-phosphatidyltransferase	COG0558	Phosphatidylglycerophosphate synthase	-	-	-	-	H9Q65_02405	CDP-diacylglycerol--glycerol-3-phosphate 3-phosphatidyltransferase
scaffold41_size7881	DC_DC_00485	traG_1	Conjugal transfer protein TraG	COG3505	Type IV secretory pathway, VirD4 components	Bacterial secretion system	K03205	type IV secretion system protein VirD4 [EC:7.4.2.8]	-	H9Q65_02410	type IV secretory system conjugative DNA transfer family protein
scaffold41_size7881	DC_DC_00486	-	hypothetical protein	-	-	-	-	-	-	-	-
scaffold41_size7881	DC_DC_00487	-	hypothetical protein	-	-	-	-	-	-	H9Q65_02415	hypothetical protein
scaffold41_size7881	DC_DC_00488	-	hypothetical protein	-	-	-	-	-	-	H9Q65_02420	hypothetical protein
scaffold42_size7860	DC_DC_00489	-	hypothetical protein	COG2801	Transposase and inactivated derivatives	-	-	-	-	H9Q65_02425	IS3 family transposase
scaffold42_size7860	DC_DC_00490	thyA2	Thymidylate synthase 2	COG0207	Thymidylate synthase	Metabolic pathways	K00560	thymidylate synthase [EC:2.1.1.45]	-	H9Q65_02430	thymidylate synthase
scaffold42_size7860	DC_DC_00491	dfrA	Dihydrofolate reductase	COG0262	Dihydrofolate reductase	Metabolic pathways	K00287	dihydrofolate reductase [EC:1.5.1.3]	-	H9Q65_02435	dihydrofolate reductase
scaffold42_size7860	DC_DC_00492	plsC	1-acyl-sn-glycerol-3-phosphate acyltransferase	COG0204	1-acyl-sn-glycerol-3-phosphate acyltransferase	Biosynthesis of secondary metabolites	K00655	1-acyl-sn-glycerol-3-phosphate acyltransferase [EC:2.3.1.51]	-	H9Q65_02440	1-acyl-sn-glycerol-3-phosphate acyltransferase
scaffold42_size7860	DC_DC_00493	-	hypothetical protein	-	-	-	-	-	-	H9Q65_02445	hypothetical protein
scaffold42_size7860	DC_DC_00494	-	hypothetical protein	-	-	-	-	-	-	H9Q65_02450	TSUP family transporter
scaffold42_size7860	DC_DC_00495	ankX_1	Phosphocholine transferase AnkX	COG0666	FOG: Ankyrin repeat	-	K06867	uncharacterized protein	-	H9Q65_02455	ankyrin repeat domain-containing protein
scaffold42_size7860	DC_DC_00496	-	hypothetical protein	COG0666	FOG: Ankyrin repeat	-	K06867	uncharacterized protein	-	H9Q65_02460	ankyrin repeat domain-containing protein
scaffold42_size7860	DC_DC_00497	mgtA_1	Magnesium-transporting ATPase%2C P-type 1	COG0474	Cation transport ATPase	-	K01531	P-type Mg2+ transporter [EC:7.2.2.14]	-	-	-
scaffold43_size7759	DC_DC_00498	-	hypothetical protein	-	-	-	-	-	-	-	-
scaffold43_size7759	DC_DC_00499	-	hypothetical protein	-	-	-	-	-	-	-	-
scaffold43_size7759	DC_DC_00500	-	hypothetical protein	-	-	-	-	-	-	-	-
scaffold43_size7759	DC_DC_00501	-	hypothetical protein	-	-	-	-	-	-	-	-
scaffold43_size7759	DC_DC_00502	-	hypothetical protein	-	-	-	-	-	-	-	-
scaffold43_size7759	DC_DC_00503	-	hypothetical protein	-	-	-	-	-	-	-	-
scaffold44_size7605	DC_DC_00504	smc_1	Chromosome partition protein Smc	COG1196	Chromosome segregation ATPases	-	K03529	chromosome segregation protein	-	H9Q65_02480	AAA family ATPase
scaffold44_size7605	DC_DC_00505	-	hypothetical protein	-	-	-	-	-	-	H9Q65_02485	hypothetical protein
scaffold44_size7605	DC_DC_00506	-	hypothetical protein	-	-	-	-	-	-	H9Q65_02490	hypothetical protein
scaffold44_size7605	DC_DC_00507	-	hypothetical protein	-	-	-	-	-	-	H9Q65_02495	hypothetical protein
scaffold44_size7605	DC_DC_00508	-	hypothetical protein	COG0443	Molecular chaperone	-	-	-	-	H9Q65_02500	hypothetical protein
scaffold44_size7605	DC_DC_00509	-	hypothetical protein	-	-	-	-	-	-	-	-
scaffold44_size7605	DC_DC_00510	-	hypothetical protein	COG2957	Peptidylarginine deiminase and related enzymes	-	-	-	-	H9Q65_02510	hypothetical protein
scaffold45_size7420	DC_DC_00511	-	hypothetical protein	-	-	-	-	-	-	H9Q65_02515	hypothetical protein
scaffold45_size7420	DC_DC_00512	-	hypothetical protein	-	-	-	-	-	-	H9Q65_02520	hypothetical protein
scaffold45_size7420	DC_DC_00513	-	hypothetical protein	-	-	-	-	-	-	H9Q65_02525	hypothetical protein
scaffold45_size7420	DC_DC_00514	-	hypothetical protein	COG5527	Protein involved in initiation of plasmid replication	-	-	-	-	H9Q65_02530	replication initiation protein
scaffold45_size7420	DC_DC_00515	-	hypothetical protein	-	-	-	-	-	-	H9Q65_02535	hypothetical protein
scaffold45_size7420	DC_DC_00516	-	hypothetical protein	-	-	-	-	-	-	H9Q65_02540	hypothetical protein
scaffold45_size7420	DC_DC_00517	soj_5	Sporulation initiation inhibitor protein Soj	COG1192	ATPases involved in chromosome partitioning	-	K03496	chromosome partitioning protein	-	H9Q65_02545	AAA family ATPase
scaffold45_size7420	DC_DC_00518	yugI_1	General stress protein 13	COG1098	Predicted RNA binding protein (contains ribosomal protein S1 domain)	-	K07571	S1 RNA binding domain protein	-	H9Q65_02550	S1 RNA-binding domain-containing protein
scaffold45_size7420	DC_DC_00519	-	hypothetical protein	-	-	-	-	-	-	H9Q65_02555	hypothetical protein
scaffold45_size7420	DC_DC_00520	banIM	Modification methylase BanI	COG0270	Site-specific DNA methylase	Metabolic pathways	K00558	DNA (cytosine-5)-methyltransferase 1 [EC:2.1.1.37]	-	H9Q65_02565	DNA (cytosine-5-)-methyltransferase
scaffold45_size7420	DC_DC_00521	-	hypothetical protein	COG3440	Predicted restriction endonuclease	-	-	-	-	H9Q65_02570	HNH endonuclease
scaffold46_size7337	DC_DC_00522	rnj2	Ribonuclease J 2	COG0595	Predicted hydrolase of the metallo-beta-lactamase superfamily	RNA degradation	K12574	ribonuclease J [EC:3.1.-.-]	-	H9Q65_02575	ribonuclease J
scaffold46_size7337	DC_DC_00523	pnp	Polyribonucleotide nucleotidyltransferase	COG1185	Polyribonucleotide nucleotidyltransferase (polynucleotide phosphorylase)	RNA degradation	K00962	polyribonucleotide nucleotidyltransferase [EC:2.7.7.8]	-	H9Q65_02580	polyribonucleotide nucleotidyltransferase
scaffold46_size7337	DC_DC_00524	-	hypothetical protein	COG0607	Rhodanese-related sulfurtransferase	-	-	-	-	H9Q65_02585	rhodanese-like domain-containing protein
scaffold46_size7337	DC_DC_00525	-	hypothetical protein	COG1264	Phosphotransferase system IIB components	-	-	-	-	H9Q65_02590	hypothetical protein
scaffold46_size7337	DC_DC_00526	nadK	NAD kinase	COG0061	Predicted sugar kinase	Metabolic pathways	K00858	NAD+ kinase [EC:2.7.1.23]	-	H9Q65_02595	NAD(+)/NADH kinase
scaffold46_size7337	DC_DC_00527	spxA	Regulatory protein Spx	COG1393	Arsenate reductase and related proteins, glutaredoxin family	-	K16509	regulatory protein spx	-	H9Q65_02600	transcriptional regulator Spx
scaffold46_size7337	DC_DC_00528	-	hypothetical protein	-	-	-	-	-	-	H9Q65_02605	hypothetical protein
scaffold47_size7246	DC_DC_00529	-	hypothetical protein	-	-	-	-	-	-	H9Q65_02610	hypothetical protein
scaffold47_size7246	DC_DC_00530	-	hypothetical protein	-	-	-	-	-	-	H9Q65_02615	hypothetical protein
scaffold47_size7246	DC_DC_00531	tkt	Transketolase	COG0021	Transketolase	Biosynthesis of secondary metabolites	K00615	transketolase [EC:2.2.1.1]	-	H9Q65_02620	transketolase
scaffold47_size7246	DC_DC_00532	-	hypothetical protein	COG3763	Uncharacterized protein conserved in bacteria	-	K09976	uncharacterized protein	-	H9Q65_02625	YneF family protein
scaffold47_size7246	DC_DC_00533	-	hypothetical protein	-	-	-	-	-	-	H9Q65_02630	hypothetical protein
scaffold47_size7246	DC_DC_00534	-	hypothetical protein	COG0666	FOG: Ankyrin repeat	-	K06867	uncharacterized protein	-	H9Q65_02635	ankyrin repeat domain-containing protein
scaffold47_size7246	DC_DC_00535	rpsO	30S ribosomal protein S15	COG0184	Ribosomal protein S15P/S13E	Ribosome	K02956	small subunit ribosomal protein S15	-	H9Q65_02640	30S ribosomal protein S15
scaffold47_size7246	DC_DC_00536	plsY	Glycerol-3-phosphate acyltransferase	COG0344	Predicted membrane protein	Biosynthesis of secondary metabolites	K08591	acyl phosphate:glycerol-3-phosphate acyltransferase [EC:2.3.1.275]	-	H9Q65_02645	glycerol-3-phosphate 1-O-acyltransferase PlsY
scaffold47_size7246	DC_DC_00537	-	Sugar transporter SemiSWEET	COG4095	Uncharacterized conserved protein	-	K15383	MtN3 and saliva related transmembrane protein	-	H9Q65_02650	hypothetical protein
scaffold47_size7246	DC_DC_00538	-	Sugar transporter SemiSWEET	COG4095	Uncharacterized conserved protein	-	K15383	MtN3 and saliva related transmembrane protein	-	H9Q65_02655	glutathione synthetase
scaffold48_size7202	DC_DC_00539	tcyP	L-cystine uptake protein TcyP	COG1823	Predicted Na+/dicarboxylate symporter	-	K06956	uncharacterized protein	-	H9Q65_02665	dicarboxylate/amino acid
scaffold48_size7202	DC_DC_00540	npr	NADH peroxidase	COG0446	Uncharacterized NAD(FAD)-dependent dehydrogenases	-	-	-	-	H9Q65_02670	FAD-dependent oxidoreductase
scaffold48_size7202	DC_DC_00541	menH_3	2-succinyl-6-hydroxy-2%2C4-cyclohexadiene-1-carboxylate synthase	COG1073	Hydrolases of the alpha/beta superfamily	-	K06889	uncharacterized protein	-	H9Q65_02675	alpha/beta fold hydrolase
scaffold48_size7202	DC_DC_00542	ihfB_1	Integration host factor subunit beta	COG0776	Bacterial nucleoid DNA-binding protein	-	-	-	-	H9Q65_02680	HU family DNA-binding protein
scaffold48_size7202	DC_DC_00543	-	hypothetical protein	-	-	-	-	-	-	H9Q65_02685	hypothetical protein
scaffold48_size7202	DC_DC_00544	-	hypothetical protein	COG1196	Chromosome segregation ATPases	-	-	-	-	H9Q65_02690	hypothetical protein
scaffold48_size7202	DC_DC_00545	-	hypothetical protein	-	-	-	-	-	-	H9Q65_02695	hypothetical protein
scaffold49_size7143	DC_DC_00546	-	hypothetical protein	-	-	-	-	-	-	H9Q65_02705	hypothetical protein
scaffold49_size7143	DC_DC_00547	-	hypothetical protein	-	-	-	-	-	-	H9Q65_02710	hypothetical protein
scaffold49_size7143	DC_DC_00548	-	hypothetical protein	-	-	-	-	-	-	H9Q65_02715	hypothetical protein
scaffold49_size7143	DC_DC_00549	rpmG2_2	50S ribosomal protein L33 2	COG0267	Ribosomal protein L33	Ribosome	K02913	large subunit ribosomal protein L33	-	H9Q65_02720	50S ribosomal protein L33
scaffold49_size7143	DC_DC_00550	ypdF	Aminopeptidase YpdF	COG0006	Xaa-Pro aminopeptidase	-	K01262	Xaa-Pro aminopeptidase [EC:3.4.11.9]	-	H9Q65_02725	aminopeptidase P family protein
scaffold49_size7143	DC_DC_00551	efp	Elongation factor P	COG0231	Translation elongation factor P (EF-P)/translation initiation factor 5A (eIF-5A)	-	K02356	elongation factor P	-	H9Q65_02730	elongation factor P
scaffold49_size7143	DC_DC_00552	-	hypothetical protein	-	-	-	-	-	-	H9Q65_02735	hypothetical protein
scaffold49_size7143	DC_DC_00553	nusB	N utilization substance protein B	COG0781	Transcription termination factor	-	K03625	transcription antitermination protein NusB	-	H9Q65_02740	transcription antitermination factor NusB
scaffold49_size7143	DC_DC_00554	-	hypothetical protein	COG4942	Membrane-bound metallopeptidase	-	-	-	-	H9Q65_02745	hypothetical protein
scaffold49_size7143	DC_DC_00555	-	hypothetical protein	-	-	-	-	-	-	H9Q65_02750	hypothetical protein
scaffold49_size7143	DC_DC_00556	-	hypothetical protein	-	-	-	-	-	-	-	-
scaffold50_size6759	DC_DC_00557	phoU	Phosphate-specific transport system accessory protein PhoU	COG0704	Phosphate uptake regulator	-	K02039	phosphate transport system protein	-	H9Q65_02755	phosphate signaling complex protein PhoU
scaffold50_size6759	DC_DC_00558	pstB3	Phosphate import ATP-binding protein PstB 3	COG1117	ABC-type phosphate transport system, ATPase component	ABC transporters	K02036	phosphate transport system ATP-binding protein [EC:7.3.2.1]	-	H9Q65_02760	phosphate ABC transporter ATP-binding protein
scaffold50_size6759	DC_DC_00559	pstA	Phosphate transport system permease protein PstA	COG0581	ABC-type phosphate transport system, permease component	ABC transporters	K02037	phosphate transport system permease protein	-	H9Q65_02765	phosphate ABC transporter permease PstA
scaffold50_size6759	DC_DC_00560	pstS	Phosphate-binding protein PstS	COG0226	ABC-type phosphate transport system, periplasmic component	Two-component system	K02040	phosphate transport system substrate-binding protein	-	H9Q65_02770	substrate-binding domain-containing protein
scaffold50_size6759	DC_DC_00561	rpmB	50S ribosomal protein L28	COG0227	Ribosomal protein L28	Ribosome	K02902	large subunit ribosomal protein L28	-	H9Q65_02775	50S ribosomal protein L28
scaffold50_size6759	DC_DC_00562	-	hypothetical protein	COG1925	Phosphotransferase system, HPr-related proteins	-	-	-	-	H9Q65_02780	HPr family phosphocarrier protein
scaffold50_size6759	DC_DC_00563	greA	Transcription elongation factor GreA	COG0782	Transcription elongation factor	-	K03624	transcription elongation factor GreA	-	H9Q65_02785	transcription elongation factor GreA
scaffold51_size6722	DC_DC_00564	-	hypothetical protein	-	-	-	-	-	-	-	-
scaffold51_size6722	DC_DC_00565	-	hypothetical protein	-	-	-	-	-	-	-	-
scaffold51_size6722	DC_DC_00566	-	hypothetical protein	-	-	-	-	-	-	-	-
scaffold51_size6722	DC_DC_00567	-	hypothetical protein	-	-	-	-	-	-	H9Q65_02795	hypothetical protein
scaffold51_size6722	DC_DC_00568	-	hypothetical protein	-	-	-	-	-	-	-	-
scaffold51_size6722	DC_DC_00569	-	hypothetical protein	-	-	-	-	-	-	-	-
scaffold51_size6722	DC_DC_00570	-	hypothetical protein	-	-	-	-	-	-	H9Q65_02815	hypothetical protein
scaffold52_size6481	DC_DC_00571	-	hypothetical protein	COG1564	Thiamine pyrophosphokinase	Metabolic pathways	K00949	thiamine pyrophosphokinase [EC:2.7.6.2]	-	H9Q65_02820	thiamine diphosphokinase
scaffold52_size6481	DC_DC_00572	rpe	Ribulose-phosphate 3-epimerase	COG0036	Pentose-5-phosphate-3-epimerase	Biosynthesis of secondary metabolites	K01783	ribulose-phosphate 3-epimerase [EC:5.1.3.1]	-	H9Q65_02825	ribulose-phosphate 3-epimerase
scaffold52_size6481	DC_DC_00573	rsgA	Small ribosomal subunit biogenesis GTPase RsgA	COG1162	Predicted GTPases	Metabolic pathways	K06949	ribosome biogenesis GTPase / thiamine phosphate phosphatase [EC:3.6.1.- 3.1.3.100]	-	H9Q65_02830	ribosome small subunit-dependent GTPase A
scaffold52_size6481	DC_DC_00574	stkP	Serine/threonine-protein kinase StkP	COG0515	Serine/threonine protein kinase	-	K12132	eukaryotic-like serine/threonine-protein kinase [EC:2.7.11.1]	-	H9Q65_02835	serine/threonine protein kinase
scaffold52_size6481	DC_DC_00575	stp	Serine/threonine phosphatase stp	COG0631	Serine/threonine protein phosphatase	-	K20074	PPM family protein phosphatase [EC:3.1.3.16]	-	H9Q65_02840	serine/threonine-protein phosphatase
scaffold52_size6481	DC_DC_00576	rsmB	Ribosomal RNA small subunit methyltransferase B	COG0144	tRNA and rRNA cytosine-C5-methylases	-	K03500	16S rRNA (cytosine967-C5)-methyltransferase [EC:2.1.1.176]	-	H9Q65_02845	methyltransferase domain-containing protein
scaffold52_size6481	DC_DC_00577	-	Sugar transporter SemiSWEET	COG4095	Uncharacterized conserved protein	-	K15383	MtN3 and saliva related transmembrane protein	-	H9Q65_02850	hypothetical protein
scaffold52_size6481	DC_DC_00578	-	Sugar transporter SemiSWEET	COG4095	Uncharacterized conserved protein	-	K15383	MtN3 and saliva related transmembrane protein	-	H9Q65_02855	hypothetical protein
scaffold53_size6476	DC_DC_00579	-	hypothetical protein	-	-	-	-	-	-	H9Q65_02860	hypothetical protein
scaffold53_size6476	DC_DC_00580	-	hypothetical protein	-	-	-	-	-	-	-	-
scaffold53_size6476	DC_DC_00581	-	hypothetical protein	COG0577	ABC-type antimicrobial peptide transport system, permease component	-	-	-	-	H9Q65_02865	ABC transporter permease
scaffold53_size6476	DC_DC_00582	rnc	Ribonuclease 3	COG0571	dsRNA-specific ribonuclease	Proteoglycans in cancer	K03685	ribonuclease III [EC:3.1.26.3]	-	H9Q65_02870	ribonuclease III
scaffold53_size6476	DC_DC_00583	plsX	Phosphate acyltransferase	COG0416	Fatty acid/phospholipid biosynthesis enzyme	Biosynthesis of secondary metabolites	K03621	phosphate acyltransferase [EC:2.3.1.274]	-	H9Q65_02875	phosphate acyltransferase PlsX
scaffold54_size6457	DC_DC_00584	uvrA	UvrABC system protein A	COG0178	Excinuclease ATPase subunit	Nucleotide excision repair	K03701	excinuclease ABC subunit A	-	H9Q65_02885	excinuclease ABC subunit UvrA
scaffold54_size6457	DC_DC_00585	-	hypothetical protein	-	-	-	-	-	-	H9Q65_02890	hypothetical protein
scaffold54_size6457	DC_DC_00586	-	hypothetical protein	-	-	-	-	-	-	H9Q65_02895	hypothetical protein
scaffold54_size6457	DC_DC_00587	-	hypothetical protein	-	-	-	-	-	-	H9Q65_02900	hypothetical protein
scaffold54_size6457	DC_DC_00588	-	Phosphatidylcholine-sterol acyltransferase	COG3240	Phospholipase/lecithinase/hemolysin	-	-	-	CE16	H9Q65_02905	SGNH/GDSL hydrolase family protein
scaffold54_size6457	DC_DC_00589	-	hypothetical protein	-	-	-	-	-	-	H9Q65_02910	hypothetical protein
scaffold56_size6121	DC_DC_00590	-	hypothetical protein	-	-	-	-	-	-	H9Q65_02915	hypothetical protein
scaffold56_size6121	DC_DC_00591	pepA	Cytosol aminopeptidase	COG0260	Leucyl aminopeptidase	Metabolic pathways	K01255	leucyl aminopeptidase [EC:3.4.11.1]	-	H9Q65_02920	peptidase M17
scaffold56_size6121	DC_DC_00592	pepF1	Oligoendopeptidase F%2C plasmid	COG1164	Oligoendopeptidase F	-	K08602	oligoendopeptidase F [EC:3.4.24.-]	-	H9Q65_02925	oligoendopeptidase F
scaffold56_size6121	DC_DC_00593	guaC	GMP reductase	COG0516	IMP dehydrogenase/GMP reductase	Metabolic pathways	K00364	GMP reductase [EC:1.7.1.7]	-	H9Q65_02930	GMP reductase
scaffold57_size6030	DC_DC_00594	-	hypothetical protein	COG2176	DNA polymerase III, alpha subunit (gram-positive type)	-	-	-	-	H9Q65_02935	hypothetical protein
scaffold57_size6030	DC_DC_00595	cmk	Cytidylate kinase	COG0283	Cytidylate kinase	Metabolic pathways	K00945	CMP/dCMP kinase [EC:2.7.4.25]	-	H9Q65_02940	(d)CMP kinase
scaffold57_size6030	DC_DC_00596	der	GTPase Der	COG1160	Predicted GTPases	-	K03977	GTPase	-	H9Q65_02945	ribosome biogenesis GTPase Der
scaffold57_size6030	DC_DC_00597	-	hypothetical protein	-	-	-	-	-	-	-	-
scaffold57_size6030	DC_DC_00598	nagE	PTS system N-acetylglucosamine-specific EIICBA component	COG1263	Phosphotransferase system IIC components, glucose/maltose/N-acetylglucosamine-specific	Amino sugar and nucleotide sugar metabolism	K02804	N-acetylglucosamine PTS system EIICBA or EIICB component [EC:2.7.1.193]	-	H9Q65_02950	PTS transporter subunit EIIC
scaffold57_size6030	DC_DC_00599	-	hypothetical protein	-	-	-	-	-	-	H9Q65_02955	hypothetical protein
scaffold58_size6014	DC_DC_00600	-	hypothetical protein	COG0327	Uncharacterized conserved protein	-	-	-	-	H9Q65_02960	hypothetical protein
scaffold58_size6014	DC_DC_00601	-	GTP cyclohydrolase 1 type 2	COG0327	Uncharacterized conserved protein	-	-	-	-	H9Q65_02970	Nif3-like dinuclear metal center hexameric protein
scaffold58_size6014	DC_DC_00602	sigA	RNA polymerase sigma factor SigA	COG0568	DNA-directed RNA polymerase, sigma subunit (sigma70/sigma32)	-	K03086	RNA polymerase primary sigma factor	-	H9Q65_02975	sigma-70 family RNA polymerase sigma factor
scaffold58_size6014	DC_DC_00603	dnaG	DNA primase	COG0358	DNA primase (bacterial type)	DNA replication	K02316	DNA primase [EC:2.7.7.101]	-	H9Q65_02980	DNA primase
scaffold58_size6014	DC_DC_00604	glyQS	Glycine--tRNA ligase	COG0423	Glycyl-tRNA synthetase (class II)	Aminoacyl-tRNA biosynthesis	K01880	glycyl-tRNA synthetase [EC:6.1.1.14]	-	H9Q65_02985	glycine--tRNA ligase
scaffold58_size6014	DC_DC_00605	-	hypothetical protein	COG1381	Recombinational DNA repair protein (RecF pathway)	-	-	-	-	H9Q65_02990	DNA repair protein RecO C-terminal domain-containing protein
scaffold59_size5998	DC_DC_00606	-	hypothetical protein	-	-	-	-	-	-	H9Q65_02995	hypothetical protein
scaffold59_size5998	DC_DC_00607	-	hypothetical protein	-	-	-	-	-	-	H9Q65_03000	hypothetical protein
scaffold59_size5998	DC_DC_00608	-	hypothetical protein	-	-	-	-	-	-	H9Q65_03005	hypothetical protein
scaffold59_size5998	DC_DC_00609	uvrB	UvrABC system protein B	COG0556	Helicase subunit of the DNA excision repair complex	Nucleotide excision repair	K03702	excinuclease ABC subunit B	-	H9Q65_03010	excinuclease ABC subunit UvrB
scaffold59_size5998	DC_DC_00610	vatD_1	Streptogramin A acetyltransferase	COG0110	Acetyltransferase (isoleucine patch superfamily)	-	K18234	virginiamycin A acetyltransferase [EC:2.3.1.-]	-	-	-
scaffold59_size5998	DC_DC_00611	vatD_2	Streptogramin A acetyltransferase	COG0110	Acetyltransferase (isoleucine patch superfamily)	-	K18234	virginiamycin A acetyltransferase [EC:2.3.1.-]	-	-	-
scaffold59_size5998	DC_DC_00612	ogt	Methylated-DNA--protein-cysteine methyltransferase	COG0350	Methylated DNA-protein cysteine methyltransferase	-	K00567	methylated-DNA-[protein]-cysteine S-methyltransferase [EC:2.1.1.63]	-	H9Q65_03020	methylated-DNA--[protein-cysteine S-methyltransferase]
scaffold59_size5998	DC_DC_00613	-	hypothetical protein	-	-	-	-	-	-	-	-
scaffold59_size5998	DC_DC_00614	steT	Serine/threonine exchanger SteT	COG0531	Amino acid transporters	-	-	-	-	-	-
scaffold60_size5945	DC_DC_00615	dnaC	Replicative DNA helicase	COG0305	Replicative DNA helicase	DNA replication	K02314	replicative DNA helicase [EC:3.6.4.12]	-	H9Q65_03030	replicative DNA helicase
scaffold60_size5945	DC_DC_00616	rplI	50S ribosomal protein L9	COG0359	Ribosomal protein L9	Ribosome	K02939	large subunit ribosomal protein L9	-	H9Q65_03035	50S ribosomal protein L9
scaffold60_size5945	DC_DC_00617	gdpP	Cyclic-di-AMP phosphodiesterase GdpP	COG3887	Predicted signaling protein consisting of a modified GGDEF domain and a DHH domain	-	K22927	cyclic-di-AMP phosphodiesterase [EC:3.1.4.59]	-	H9Q65_03040	DHH family phosphoesterase
scaffold60_size5945	DC_DC_00618	rpsR	30S ribosomal protein S18	COG0238	Ribosomal protein S18	Ribosome	K02963	small subunit ribosomal protein S18	-	H9Q65_03045	30S ribosomal protein S18
scaffold60_size5945	DC_DC_00619	ssbA_1	Single-stranded DNA-binding protein A	COG0629	Single-stranded DNA-binding protein	DNA replication	K03111	single-strand DNA-binding protein	-	H9Q65_03050	single-stranded DNA-binding protein
scaffold60_size5945	DC_DC_00620	rpsF	30S ribosomal protein S6	COG0360	Ribosomal protein S6	Ribosome	K02990	small subunit ribosomal protein S6	-	H9Q65_03055	30S ribosomal protein S6
scaffold61_size5858	DC_DC_00621	-	hypothetical protein	-	-	-	-	-	-	H9Q65_03060	hypothetical protein
scaffold61_size5858	DC_DC_00622	-	Putative dipeptidase	COG0624	Acetylornithine deacetylase/Succinyl-diaminopimelate desuccinylase and related deacylases	Metabolic pathways	K01439	succinyl-diaminopimelate desuccinylase [EC:3.5.1.18]	-	H9Q65_03065	Sapep family Mn(2+)-dependent dipeptidase
scaffold61_size5858	DC_DC_00623	hemN	Oxygen-independent coproporphyrinogen-III oxidase-like protein	COG0635	Coproporphyrinogen III oxidase and related Fe-S oxidoreductases	-	-	-	-	H9Q65_03070	hypothetical protein
scaffold61_size5858	DC_DC_00624	-	hypothetical protein	-	-	-	-	-	-	H9Q65_03075	hypothetical protein
scaffold62_size5855	DC_DC_00625	-	hypothetical protein	-	-	-	-	-	-	H9Q65_03080	hypothetical protein
scaffold62_size5855	DC_DC_00626	lon1	Lon protease 1	COG0466	ATP-dependent Lon protease, bacterial type	Cell cycle - Caulobacter	K01338	ATP-dependent Lon protease [EC:3.4.21.53]	-	H9Q65_03085	endopeptidase La
scaffold62_size5855	DC_DC_00627	tig	Trigger factor	COG0544	FKBP-type peptidyl-prolyl cis-trans isomerase (trigger factor)	-	K03545	trigger factor	-	H9Q65_03090	trigger factor
scaffold62_size5855	DC_DC_00628	-	hypothetical protein	-	-	-	-	-	-	H9Q65_03095	DUF3196 family protein
scaffold62_size5855	DC_DC_00629	-	tRNA-Arg(tct)	-	-	-	-	-	-	-	-
scaffold63_size5749	DC_DC_00630	-	hypothetical protein	COG3505	Type IV secretory pathway, VirD4 components	-	-	-	-	H9Q65_03105	DUF853 family protein
scaffold63_size5749	DC_DC_00631	-	hypothetical protein	-	-	-	-	-	-	H9Q65_03110	hypothetical protein
scaffold63_size5749	DC_DC_00632	-	hypothetical protein	COG5527	Protein involved in initiation of plasmid replication	-	-	-	-	H9Q65_03115	replication initiation protein
scaffold63_size5749	DC_DC_00633	-	hypothetical protein	-	-	-	-	-	-	H9Q65_03120	hypothetical protein
scaffold64_size5734	DC_DC_00634	-	hypothetical protein	COG5527	Protein involved in initiation of plasmid replication	-	-	-	-	H9Q65_03130	replication initiation protein
scaffold64_size5734	DC_DC_00635	-	hypothetical protein	-	-	-	-	-	-	H9Q65_03135	hypothetical protein
scaffold64_size5734	DC_DC_00636	-	hypothetical protein	-	-	-	-	-	-	H9Q65_03140	hypothetical protein
scaffold64_size5734	DC_DC_00637	-	hypothetical protein	-	-	-	-	-	-	H9Q65_03145	hypothetical protein
scaffold64_size5734	DC_DC_00638	ihfB_2	Integration host factor subunit beta	COG0776	Bacterial nucleoid DNA-binding protein	-	K03530	DNA-binding protein HU-beta	-	H9Q65_03150	HU family DNA-binding protein
scaffold64_size5734	DC_DC_00639	-	hypothetical protein	-	-	-	-	-	-	H9Q65_03155	hypothetical protein
scaffold65_size5719	DC_DC_00640	pdhD	Dihydrolipoyl dehydrogenase	COG1249	Pyruvate/2-oxoglutarate dehydrogenase complex, dihydrolipoamide dehydrogenase (E3) component, and related enzymes	Biosynthesis of secondary metabolites	K00382	dihydrolipoamide dehydrogenase [EC:1.8.1.4]	-	H9Q65_03160	dihydrolipoyl dehydrogenase
scaffold65_size5719	DC_DC_00641	pdhC	Dihydrolipoyllysine-residue acetyltransferase component of pyruvate dehydrogenase complex	COG0508	Pyruvate/2-oxoglutarate dehydrogenase complex, dihydrolipoamide acyltransferase (E2) component, and related enzymes	Biosynthesis of secondary metabolites	K00627	pyruvate dehydrogenase E2 component (dihydrolipoamide acetyltransferase) [EC:2.3.1.12]	-	H9Q65_03165	2-oxo acid dehydrogenase subunit E2
scaffold65_size5719	DC_DC_00642	pdhB	Pyruvate dehydrogenase E1 component subunit beta	COG0022	Pyruvate/2-oxoglutarate dehydrogenase complex, dehydrogenase (E1) component, eukaryotic type, beta subunit	Biosynthesis of secondary metabolites	K00162	pyruvate dehydrogenase E1 component beta subunit [EC:1.2.4.1]	-	H9Q65_03170	alpha-ketoacid dehydrogenase subunit beta
scaffold65_size5719	DC_DC_00643	pdhA	Pyruvate dehydrogenase E1 component subunit alpha	COG1071	Pyruvate/2-oxoglutarate dehydrogenase complex, dehydrogenase (E1) component, eukaryotic type, alpha subunit	Biosynthesis of secondary metabolites	K00161	pyruvate dehydrogenase E1 component alpha subunit [EC:1.2.4.1]	-	H9Q65_03175	pyruvate dehydrogenase (acetyl-transferring) E1 component subunit alpha
scaffold66_size5604	DC_DC_00644	-	hypothetical protein	COG0666	FOG: Ankyrin repeat	-	-	-	-	H9Q65_03180	hypothetical protein
scaffold66_size5604	DC_DC_00645	mgtB	Magnesium-transporting ATPase%2C P-type 1	COG0474	Cation transport ATPase	-	K01531	P-type Mg2+ transporter [EC:7.2.2.14]	-	H9Q65_03185	magnesium-translocating P-type ATPase
scaffold66_size5604	DC_DC_00646	-	hypothetical protein	-	-	-	-	-	-	H9Q65_03190	hypothetical protein
scaffold67_size5577	DC_DC_00647	-	putative ABC transporter permease MG468	COG2177	Cell division protein	-	K02004	putative ABC transport system permease protein	-	H9Q65_03200	ABC transporter permease
scaffold67_size5577	DC_DC_00648	-	hypothetical protein	-	-	-	-	-	-	H9Q65_03205	hypothetical protein
scaffold67_size5577	DC_DC_00649	-	hypothetical protein	-	-	-	-	-	-	H9Q65_03210	hypothetical protein
scaffold68_size5516	DC_DC_00650	smpB	SsrA-binding protein	COG0691	tmRNA-binding protein	-	K03664	SsrA-binding protein	-	H9Q65_03215	SsrA-binding protein
scaffold68_size5516	DC_DC_00651	-	hypothetical protein	-	-	-	-	-	-	H9Q65_03220	hypothetical protein
scaffold68_size5516	DC_DC_00652	-	hypothetical protein	-	-	-	-	-	-	H9Q65_03225	hypothetical protein
scaffold68_size5516	DC_DC_00653	rnr	Ribonuclease R	COG0557	Exoribonuclease R	RNA degradation	K12573	ribonuclease R [EC:3.1.13.1]	-	H9Q65_03230	ribonuclease R
scaffold68_size5516	DC_DC_00654	-	hypothetical protein	-	-	Bacterial secretion system	K03075	preprotein translocase subunit SecG	-	H9Q65_03235	preprotein translocase subunit SecG
scaffold68_size5516	DC_DC_00655	-	hypothetical protein	-	-	-	-	-	-	H9Q65_03245	hypothetical protein
scaffold69_size5408	DC_DC_00656	-	hypothetical protein	-	-	-	-	-	-	H9Q65_03250	hypothetical protein
scaffold69_size5408	DC_DC_00657	-	hypothetical protein	-	-	-	-	-	-	H9Q65_03255	hypothetical protein
scaffold69_size5408	DC_DC_00658	-	hypothetical protein	-	-	-	-	-	-	H9Q65_03260	hypothetical protein
scaffold69_size5408	DC_DC_00659	-	hypothetical protein	-	-	-	-	-	-	H9Q65_03265	hypothetical protein
scaffold69_size5408	DC_DC_00660	soj_6	Sporulation initiation inhibitor protein Soj	COG1192	ATPases involved in chromosome partitioning	-	K03496	chromosome partitioning protein	-	H9Q65_03270	AAA family ATPase
scaffold69_size5408	DC_DC_00661	-	hypothetical protein	-	-	-	-	-	-	H9Q65_03275	hypothetical protein
scaffold69_size5408	DC_DC_00662	-	hypothetical protein	-	-	-	-	-	-	H9Q65_03600	hypothetical protein
scaffold69_size5408	DC_DC_00663	-	hypothetical protein	-	-	-	-	-	-	-	-
scaffold70_size5309	DC_DC_00664	-	hypothetical protein	-	-	-	-	-	-	H9Q65_03295	hypothetical protein
scaffold70_size5309	DC_DC_00665	-	hypothetical protein	COG0463	Glycosyltransferases involved in cell wall biogenesis	-	-	-	GT2_Glycos_transf_2	H9Q65_03300	glycosyltransferase
scaffold70_size5309	DC_DC_00666	-	hypothetical protein	COG1714	Predicted membrane protein/domain	-	-	-	-	H9Q65_03305	RDD family protein
scaffold70_size5309	DC_DC_00667	pcrA	ATP-dependent DNA helicase PcrA	COG0210	Superfamily I DNA and RNA helicases	Mismatch repair	K03657	DNA helicase II / ATP-dependent DNA helicase PcrA [EC:3.6.4.12]	-	H9Q65_03310	UvrD-helicase domain-containing protein
scaffold71_size5295	DC_DC_00668	alaS	Alanine--tRNA ligase	COG0013	Alanyl-tRNA synthetase	Aminoacyl-tRNA biosynthesis	K01872	alanyl-tRNA synthetase [EC:6.1.1.7]	-	H9Q65_03315	alanine--tRNA ligase
scaffold71_size5295	DC_DC_00669	-	hypothetical protein	COG1196	Chromosome segregation ATPases	-	-	-	-	H9Q65_03320	hypothetical protein
scaffold72_size5240	DC_DC_00670	-	hypothetical protein	COG1288	Predicted membrane protein	-	-	-	-	H9Q65_03330	YfcC family protein
scaffold72_size5240	DC_DC_00671	-	hypothetical protein	COG0531	Amino acid transporters	-	K03294	basic amino acid/polyamine antiporter, APA family	-	H9Q65_03335	APC family permease
scaffold72_size5240	DC_DC_00672	-	hypothetical protein	-	-	-	-	-	-	H9Q65_03340	hypothetical protein
scaffold73_size5206	DC_DC_00673	secA	Protein translocase subunit SecA	COG0653	Preprotein translocase subunit SecA (ATPase, RNA helicase)	Bacterial secretion system	K03070	preprotein translocase subunit SecA [EC:7.4.2.8]	-	H9Q65_03345	preprotein translocase subunit SecA
scaffold73_size5206	DC_DC_00674	-	hypothetical protein	-	-	-	-	-	-	H9Q65_03350	hypothetical protein
scaffold73_size5206	DC_DC_00675	-	hypothetical protein	-	-	-	-	-	-	H9Q65_03355	hypothetical protein
scaffold73_size5206	DC_DC_00676	-	hypothetical protein	-	-	-	-	-	-	H9Q65_03360	hypothetical protein
scaffold73_size5206	DC_DC_00677	-	hypothetical protein	-	-	-	-	-	-	H9Q65_03365	DUF285 domain-containing protein
scaffold74_size5196	DC_DC_00678	-	hypothetical protein	COG0666	FOG: Ankyrin repeat	-	-	-	-	-	-
scaffold74_size5196	DC_DC_00679	-	hypothetical protein	COG1196	Chromosome segregation ATPases	-	-	-	-	H9Q65_03375	hypothetical protein
scaffold74_size5196	DC_DC_00680	ecfA1	Energy-coupling factor transporter ATP-binding protein EcfA1	COG1122	ABC-type cobalt transport system, ATPase component	ABC transporters	K16786	energy-coupling factor transport system ATP-binding protein [EC:3.6.3.-]	-	H9Q65_03380	energy-coupling factor transporter ATPase
scaffold74_size5196	DC_DC_00681	ecfA2	Energy-coupling factor transporter ATP-binding protein EcfA2	COG1122	ABC-type cobalt transport system, ATPase component	ABC transporters	K16787	energy-coupling factor transport system ATP-binding protein [EC:3.6.3.-]	-	H9Q65_03385	energy-coupling factor transporter ATPase
scaffold74_size5196	DC_DC_00682	ecfT	Energy-coupling factor transporter transmembrane protein EcfT	COG0619	ABC-type cobalt transport system, permease component CbiQ and related transporters	ABC transporters	K16785	energy-coupling factor transport system permease protein	-	H9Q65_03390	energy-coupling factor transporter transmembrane protein EcfT
scaffold75_size5172	DC_DC_00683	-	hypothetical protein	-	-	-	-	-	-	H9Q65_03395	hypothetical protein
scaffold75_size5172	DC_DC_00684	-	hypothetical protein	-	-	-	-	-	-	H9Q65_03400	hypothetical protein
scaffold75_size5172	DC_DC_00685	-	hypothetical protein	-	-	-	-	-	-	H9Q65_03405	hypothetical protein
scaffold75_size5172	DC_DC_00686	-	hypothetical protein	-	-	-	-	-	-	H9Q65_03410	SIR2 family protein
scaffold75_size5172	DC_DC_00687	-	hypothetical protein	COG5527	Protein involved in initiation of plasmid replication	-	-	-	-	H9Q65_03415	replication initiation protein
scaffold76_size5165	DC_DC_00688	-	hypothetical protein	-	-	-	-	-	-	H9Q65_03425	hypothetical protein
scaffold76_size5165	DC_DC_00689	-	hypothetical protein	COG3451	Type IV secretory pathway, VirB4 components	-	-	-	-	H9Q65_03430	ATP-binding protein
scaffold76_size5165	DC_DC_00690	-	hypothetical protein	-	-	-	-	-	-	H9Q65_03435	hypothetical protein
scaffold76_size5165	DC_DC_00691	-	hypothetical protein	-	-	-	-	-	-	H9Q65_03440	UPF0236 family protein
scaffold77_size5134	DC_DC_00692	cinA	Putative competence-damage inducible protein	COG1546	Uncharacterized protein (competence- and mitomycin-induced)	Nicotinate and nicotinamide metabolism	K03743	nicotinamide-nucleotide amidase [EC:3.5.1.42]	-	H9Q65_03445	CinA family protein
scaffold77_size5134	DC_DC_00693	gpsB	Cell cycle protein GpsB	COG3599	Cell division initiation protein	-	-	-	-	H9Q65_03455	DivIVA domain-containing protein
scaffold77_size5134	DC_DC_00694	recU	Holliday junction resolvase RecU	COG3331	Penicillin-binding protein-related factor A, putative recombinase	-	K03700	recombination protein U	-	H9Q65_03460	Holliday junction resolvase RecU
scaffold77_size5134	DC_DC_00695	hup_1	DNA-binding protein HU	COG0776	Bacterial nucleoid DNA-binding protein	-	K03530	DNA-binding protein HU-beta	-	H9Q65_03465	HU family DNA-binding protein
scaffold77_size5134	DC_DC_00696	yabJ	2-iminobutanoate/2-iminopropanoate deaminase	COG0251	Putative translation initiation inhibitor, yjgF family	-	K09022	2-iminobutanoate/2-iminopropanoate deaminase [EC:3.5.99.10]	-	H9Q65_03470	RidA family protein
scaffold77_size5134	DC_DC_00697	megL	L-methionine gamma-lyase	COG0626	Cystathionine beta-lyases/cystathionine gamma-synthases	-	-	-	-	-	-
scaffold77_size5134	DC_DC_00698	-	hypothetical protein	-	-	-	-	-	-	-	-
scaffold78_size5052	DC_DC_00699	cdaA	Cyclic di-AMP synthase CdaA	COG1624	Uncharacterized conserved protein	-	K18672	diadenylate cyclase [EC:2.7.7.85]	-	H9Q65_03485	DNA integrity scanning protein DisA nucleotide-binding domain protein
scaffold78_size5052	DC_DC_00700	coaX	Type III pantothenate kinase	COG1521	Putative transcriptional regulator, homolog of Bvg accessory factor	Metabolic pathways	K03525	type III pantothenate kinase [EC:2.7.1.33]	-	H9Q65_03490	type III pantothenate kinase
scaffold78_size5052	DC_DC_00701	-	hypothetical protein	COG1196	Chromosome segregation ATPases	-	K06286	septation ring formation regulator	-	H9Q65_03495	hypothetical protein
scaffold78_size5052	DC_DC_00702	thiI	putative tRNA sulfurtransferase	COG0301	Thiamine biosynthesis ATP pyrophosphatase	Metabolic pathways	K03151	tRNA uracil 4-sulfurtransferase [EC:2.8.1.4]	-	H9Q65_03500	tRNA 4-thiouridine(8) synthase ThiI
scaffold79_size5029	DC_DC_00703	-	hypothetical protein	-	-	-	-	-	-	H9Q65_03505	hypothetical protein
scaffold79_size5029	DC_DC_00704	-	hypothetical protein	-	-	-	-	-	-	H9Q65_03510	hypothetical protein
scaffold79_size5029	DC_DC_00705	-	hypothetical protein	-	-	-	-	-	-	H9Q65_03515	hypothetical protein
scaffold79_size5029	DC_DC_00706	-	hypothetical protein	-	-	-	-	-	-	H9Q65_03520	hypothetical protein
scaffold79_size5029	DC_DC_00707	-	hypothetical protein	-	-	-	-	-	-	H9Q65_03525	DUF285 domain-containing protein
scaffold80_size4952	DC_DC_00708	-	hypothetical protein	COG3883	Uncharacterized protein conserved in bacteria	-	-	-	-	H9Q65_03535	TMF family protein
scaffold80_size4952	DC_DC_00709	-	hypothetical protein	-	-	-	-	-	-	H9Q65_03540	hypothetical protein
scaffold80_size4952	DC_DC_00710	-	hypothetical protein	-	-	-	-	-	-	H9Q65_03545	hypothetical protein
scaffold80_size4952	DC_DC_00711	-	hypothetical protein	-	-	-	-	-	-	-	-
scaffold80_size4952	DC_DC_00712	-	hypothetical protein	COG0733	Na+-dependent transporters of the SNF family	-	K03308	neurotransmitter:Na+ symporter, NSS family	-	H9Q65_03550	sodium-dependent transporter
scaffold80_size4952	DC_DC_00713	gmuB	PTS system oligo-beta-mannoside-specific EIIB component	COG1440	Phosphotransferase system cellobiose-specific component IIB	Phosphotransferase system (PTS)	K02760	cellobiose PTS system EIIB component [EC:2.7.1.196 2.7.1.205]	-	H9Q65_03555	PTS sugar transporter subunit IIB
scaffold80_size4952	DC_DC_00714	lacF	PTS system lactose-specific EIIA component	COG1447	Phosphotransferase system cellobiose-specific component IIA	Phosphotransferase system (PTS)	K02759	cellobiose PTS system EIIA component [EC:2.7.1.196 2.7.1.205]	-	H9Q65_03560	PTS lactose/cellobiose transporter subunit IIA
scaffold81_size4910	DC_DC_00715	-	hypothetical protein	COG4232	Thiol:disulfide interchange protein	-	-	-	-	H9Q65_03565	hypothetical protein
scaffold81_size4910	DC_DC_00716	-	hypothetical protein	-	-	-	-	-	-	H9Q65_03570	hypothetical protein
scaffold81_size4910	DC_DC_00717	-	hypothetical protein	-	-	-	-	-	-	H9Q65_03575	hypothetical protein
scaffold81_size4910	DC_DC_00718	-	hypothetical protein	-	-	-	-	-	-	H9Q65_03580	hypothetical protein
scaffold81_size4910	DC_DC_00719	soj_7	Sporulation initiation inhibitor protein Soj	COG1192	ATPases involved in chromosome partitioning	-	K03496	chromosome partitioning protein	-	H9Q65_03585	ParA family protein
scaffold81_size4910	DC_DC_00720	-	hypothetical protein	-	-	-	-	-	-	H9Q65_03590	hypothetical protein
scaffold81_size4910	DC_DC_00721	-	hypothetical protein	-	-	-	-	-	-	H9Q65_03595	hypothetical protein
scaffold81_size4910	DC_DC_00722	-	hypothetical protein	-	-	-	-	-	-	H9Q65_03600	hypothetical protein
scaffold81_size4910	DC_DC_00723	-	hypothetical protein	-	-	-	-	-	-	H9Q65_03605	hypothetical protein
scaffold81_size4910	DC_DC_00724	-	hypothetical protein	-	-	-	-	-	-	-	-
scaffold82_size4887	DC_DC_00725	pgcA	Phosphoglucomutase	COG1109	Phosphomannomutase	Biosynthesis of secondary metabolites	K01835	phosphoglucomutase [EC:5.4.2.2]	-	H9Q65_03620	phospho-sugar mutase
scaffold82_size4887	DC_DC_00726	yhaM	3'-5' exoribonuclease YhaM	COG3481	Predicted HD-superfamily hydrolase	-	K03698	3'-5' exoribonuclease [EC:3.1.-.-]	-	H9Q65_03625	HD domain-containing protein
scaffold82_size4887	DC_DC_00727	-	hypothetical protein	-	-	-	-	-	-	H9Q65_03630	hypothetical protein
scaffold82_size4887	DC_DC_00728	-	hypothetical protein	-	-	-	-	-	-	H9Q65_03635	hypothetical protein
scaffold83_size4848	DC_DC_00729	-	hypothetical protein	-	-	-	-	-	-	-	-
scaffold83_size4848	DC_DC_00730	ruvA	Holliday junction ATP-dependent DNA helicase RuvA	COG0632	Holliday junction resolvasome, DNA-binding subunit	Homologous recombination	K03550	holliday junction DNA helicase RuvA [EC:3.6.4.12]	-	H9Q65_03640	hypothetical protein
scaffold83_size4848	DC_DC_00731	-	putative transcriptional regulatory protein	COG0217	Uncharacterized conserved protein	-	-	-	-	H9Q65_03645	YebC/PmpR family DNA-binding transcriptional regulator
scaffold83_size4848	DC_DC_00732	nadE	NH(3)-dependent NAD(+) synthetase	COG0171	NAD synthase	Metabolic pathways	K01916	NAD+ synthase [EC:6.3.1.5]	-	H9Q65_03650	NAD(+) synthase
scaffold83_size4848	DC_DC_00733	-	hypothetical protein	COG1322	Uncharacterized protein conserved in bacteria	-	K09760	DNA recombination protein RmuC	-	H9Q65_03655	DNA recombination protein RmuC
scaffold83_size4848	DC_DC_00734	obg	GTPase Obg	COG0536	Predicted GTPase	-	K03979	GTPase [EC:3.6.5.-]	-	H9Q65_03660	GTPase ObgE
scaffold84_size4833	DC_DC_00735	-	hypothetical protein	-	-	-	-	-	-	-	-
scaffold84_size4833	DC_DC_00736	-	hypothetical protein	-	-	-	-	-	-	H9Q65_03670	hypothetical protein
scaffold84_size4833	DC_DC_00737	natA_2	ABC transporter ATP-binding protein NatA	COG1131	ABC-type multidrug transport system, ATPase component	-	K01990	ABC-2 type transport system ATP-binding protein	-	H9Q65_03675	ABC transporter ATP-binding protein
scaffold85_size4686	DC_DC_00738	mraZ	Transcriptional regulator MraZ	COG2001	Uncharacterized protein conserved in bacteria	-	K03925	MraZ protein	-	H9Q65_03680	division/cell wall cluster transcriptional repressor MraZ
scaffold85_size4686	DC_DC_00739	rsmH	Ribosomal RNA small subunit methyltransferase H	COG0275	Predicted S-adenosylmethionine-dependent methyltransferase involved in cell envelope biogenesis	-	K03438	16S rRNA (cytosine1402-N4)-methyltransferase [EC:2.1.1.199]	-	H9Q65_03685	16S rRNA (cytosine(1402)-N(4))-methyltransferase RsmH
scaffold85_size4686	DC_DC_00740	ftsA	Cell division protein FtsA	COG0849	Actin-like ATPase involved in cell division	Cell cycle - Caulobacter	K03590	cell division protein FtsA	-	H9Q65_03690	hypothetical protein
scaffold85_size4686	DC_DC_00741	ftsZ	Cell division protein FtsZ	COG0206	Cell division GTPase	Cell cycle - Caulobacter	K03531	cell division protein FtsZ	-	H9Q65_03695	cell division protein FtsZ
scaffold85_size4686	DC_DC_00742	sepF	Cell division protein SepF	COG1799	Uncharacterized protein conserved in bacteria	-	-	-	-	H9Q65_03700	cell division protein SepF
scaffold86_size4639	DC_DC_00743	-	hypothetical protein	-	-	-	-	-	-	-	-
scaffold86_size4639	DC_DC_00744	-	hypothetical protein	-	-	-	-	-	-	-	-
scaffold86_size4639	DC_DC_00745	-	hypothetical protein	-	-	-	-	-	-	-	-
scaffold86_size4639	DC_DC_00746	-	Calcium-transporting ATPase 1	COG0474	Cation transport ATPase	-	K01537	P-type Ca2+ transporter type 2C [EC:7.2.2.10]	-	H9Q65_03715	cation-translocating P-type ATPase
scaffold86_size4639	DC_DC_00747	-	putative oxidoreductase/MSMEI_2346	COG0656	Aldo/keto reductases, related to diketogulonate reductase	-	-	-	-	H9Q65_03720	aldo/keto reductase
scaffold87_size4578	DC_DC_00748	-	hypothetical protein	-	-	-	-	-	-	H9Q65_03725	hypothetical protein
scaffold87_size4578	DC_DC_00749	yitU	5-amino-6-(5-phospho-D-ribitylamino)uracil phosphatase YitU	COG0561	Predicted hydrolases of the HAD superfamily	Biosynthesis of secondary metabolites	K21064	5-amino-6-(5-phospho-D-ribitylamino)uracil phosphatase [EC:3.1.3.104]	-	H9Q65_03730	Cof-type HAD-IIB family hydrolase
scaffold87_size4578	DC_DC_00750	trpS	Tryptophan--tRNA ligase	COG0180	Tryptophanyl-tRNA synthetase	Aminoacyl-tRNA biosynthesis	K01867	tryptophanyl-tRNA synthetase [EC:6.1.1.2]	-	H9Q65_03735	tryptophan--tRNA ligase
scaffold87_size4578	DC_DC_00751	smc_2	Chromosome partition protein Smc	COG1196	Chromosome segregation ATPases	-	-	-	-	H9Q65_03740	hypothetical protein
scaffold88_size4414	DC_DC_00752	nusA	Transcription termination/antitermination protein NusA	COG0195	Transcription elongation factor	-	K02600	transcription termination/antitermination protein NusA	-	H9Q65_03750	transcription termination factor NusA
scaffold88_size4414	DC_DC_00753	-	hypothetical protein	COG2740	Predicted nucleic-acid-binding protein implicated in transcription termination	-	K07742	uncharacterized protein	-	H9Q65_03755	YlxR family protein
scaffold88_size4414	DC_DC_00754	infB	Translation initiation factor IF-2	COG0532	Translation initiation factor 2 (IF-2; GTPase)	-	K02519	translation initiation factor IF-2	-	H9Q65_03760	translation initiation factor IF-2
scaffold88_size4414	DC_DC_00755	rbfA	Ribosome-binding factor A	COG0858	Ribosome-binding factor A	-	K02834	ribosome-binding factor A	-	H9Q65_03765	30S ribosome-binding factor RbfA
scaffold88_size4414	DC_DC_00756	aguA	Putative agmatine deiminase	COG2957	Peptidylarginine deiminase and related enzymes	-	-	-	-	H9Q65_03770	agmatine deiminase family protein
scaffold89_size4378	DC_DC_00757	rbgA	Ribosome biogenesis GTPase A	COG1161	Predicted GTPases	-	K14540	ribosome biogenesis GTPase A	-	H9Q65_03775	ribosome biogenesis GTPase YlqF
scaffold89_size4378	DC_DC_00758	rplS	50S ribosomal protein L19	COG0335	Ribosomal protein L19	Ribosome	K02884	large subunit ribosomal protein L19	-	H9Q65_03780	50S ribosomal protein L19
scaffold89_size4378	DC_DC_00759	trmD	tRNA (guanine-N(1)-)-methyltransferase	COG0336	tRNA-(guanine-N1)-methyltransferase	-	K00554	tRNA (guanine37-N1)-methyltransferase [EC:2.1.1.228]	-	H9Q65_03785	tRNA (guanosine(37)-N1)-methyltransferase TrmD
scaffold89_size4378	DC_DC_00760	rimM	Ribosome maturation factor RimM	COG0806	RimM protein, required for 16S rRNA processing	-	K02860	16S rRNA processing protein RimM	-	H9Q65_03790	16S rRNA processing protein RimM
scaffold89_size4378	DC_DC_00761	-	hypothetical protein	COG1837	Predicted RNA-binding protein (contains KH domain)	-	K06960	uncharacterized protein	-	H9Q65_03795	KH domain-containing protein
scaffold89_size4378	DC_DC_00762	rpsP	30S ribosomal protein S16	COG0228	Ribosomal protein S16	Ribosome	K02959	small subunit ribosomal protein S16	-	H9Q65_03800	30S ribosomal protein S16
scaffold89_size4378	DC_DC_00763	-	hypothetical protein	-	-	-	-	-	-	H9Q65_03805	hypothetical protein
scaffold89_size4378	DC_DC_00764	-	hypothetical protein	-	-	-	-	-	-	H9Q65_03810	hypothetical protein
scaffold90_size4355	DC_DC_00765	leuS	Leucine--tRNA ligase	COG0495	Leucyl-tRNA synthetase	Aminoacyl-tRNA biosynthesis	K01869	leucyl-tRNA synthetase [EC:6.1.1.4]	-	H9Q65_03815	leucine--tRNA ligase
scaffold90_size4355	DC_DC_00766	ispD	2-C-methyl-D-erythritol 4-phosphate cytidylyltransferase	COG4750	CTP:phosphocholine cytidylyltransferase involved in choline phosphorylation for cell surface LPS epitopes	-	-	-	-	H9Q65_03820	NTP transferase domain-containing protein
scaffold90_size4355	DC_DC_00767	-	hypothetical protein	-	-	-	-	-	-	H9Q65_03825	hypothetical protein
scaffold91_size4311	DC_DC_00768	radD	Putative DNA repair helicase RadD	COG1061	DNA or RNA helicases of superfamily II	-	-	-	-	H9Q65_03835	DEAD/DEAH box helicase family protein
scaffold91_size4311	DC_DC_00769	rpmF	50S ribosomal protein L32	COG0333	Ribosomal protein L32	Ribosome	K02911	large subunit ribosomal protein L32	-	H9Q65_03840	50S ribosomal protein L32
scaffold91_size4311	DC_DC_00770	-	hypothetical protein	-	-	-	-	-	-	H9Q65_03845	hypothetical protein
scaffold92_size4294	DC_DC_00771	smc_3	Chromosome partition protein Smc	COG1196	Chromosome segregation ATPases	-	-	-	-	H9Q65_03855	hypothetical protein
scaffold92_size4294	DC_DC_00772	lysS	Lysine--tRNA ligase	COG1190	Lysyl-tRNA synthetase (class II)	Aminoacyl-tRNA biosynthesis	K04567	lysyl-tRNA synthetase, class II [EC:6.1.1.6]	-	H9Q65_03860	lysine--tRNA ligase
scaffold93_size4292	DC_DC_00773	-	hypothetical protein	-	-	-	-	-	-	-	-
scaffold94_size4282	DC_DC_00774	-	hypothetical protein	-	-	-	-	-	-	H9Q65_03865	hypothetical protein
scaffold94_size4282	DC_DC_00775	-	hypothetical protein	COG1461	Predicted kinase related to dihydroxyacetone kinase	-	K07030	uncharacterized protein	-	H9Q65_03870	DAK2 domain-containing protein
scaffold94_size4282	DC_DC_00776	-	hypothetical protein	-	-	-	-	-	-	H9Q65_03875	hypothetical protein
scaffold94_size4282	DC_DC_00777	-	hypothetical protein	-	-	-	-	-	-	H9Q65_03880	hypothetical protein
scaffold96_size4252	DC_DC_00778	valS	Valine--tRNA ligase	COG0525	Valyl-tRNA synthetase	Aminoacyl-tRNA biosynthesis	K01873	valyl-tRNA synthetase [EC:6.1.1.9]	-	H9Q65_03890	valine--tRNA ligase
scaffold96_size4252	DC_DC_00779	-	hypothetical protein	-	-	-	-	-	-	H9Q65_03895	hypothetical protein
scaffold96_size4252	DC_DC_00780	-	hypothetical protein	-	-	-	-	-	-	H9Q65_03900	hypothetical protein
scaffold97_size4240	DC_DC_00781	-	hypothetical protein	-	-	-	-	-	-	H9Q65_03905	hypothetical protein
scaffold97_size4240	DC_DC_00782	-	hypothetical protein	-	-	-	-	-	-	H9Q65_03910	hypothetical protein
scaffold97_size4240	DC_DC_00783	-	hypothetical protein	-	-	-	-	-	-	H9Q65_03915	hypothetical protein
scaffold97_size4240	DC_DC_00784	-	hypothetical protein	-	-	-	-	-	-	H9Q65_03920	hypothetical protein
scaffold97_size4240	DC_DC_00785	soj_8	Sporulation initiation inhibitor protein Soj	COG1192	ATPases involved in chromosome partitioning	-	K03496	chromosome partitioning protein	-	H9Q65_03925	AAA family ATPase
scaffold98_size4222	DC_DC_00786	ffh	Signal recognition particle protein	COG0541	Signal recognition particle GTPase	Bacterial secretion system	K03106	signal recognition particle subunit SRP54 [EC:3.6.5.4]	-	H9Q65_03935	signal recognition particle protein
scaffold98_size4222	DC_DC_00787	rny	Ribonuclease Y	COG1418	Predicted HD superfamily hydrolase	RNA degradation	K18682	ribonucrease Y [EC:3.1.-.-]	-	H9Q65_03940	ribonuclease Y
scaffold98_size4222	DC_DC_00788	recA	Protein RecA	COG0468	RecA/RadA recombinase	Homologous recombination	K03553	recombination protein RecA	-	H9Q65_03945	recombinase RecA
scaffold99_size4121	DC_DC_00789	-	hypothetical protein	-	-	-	-	-	-	H9Q65_03950	hypothetical protein
scaffold99_size4121	DC_DC_00790	-	hypothetical protein	-	-	-	-	-	-	H9Q65_03955	hypothetical protein
scaffold99_size4121	DC_DC_00791	tsaB	tRNA threonylcarbamoyladenosine biosynthesis protein TsaB	COG1214	Inactive homolog of metal-dependent proteases, putative molecular chaperone	-	K14742	tRNA threonylcarbamoyladenosine biosynthesis protein TsaB	-	H9Q65_03960	tRNA (adenosine(37)-N6)-threonylcarbamoyltransferase complex dimerization subunit type 1 TsaB
scaffold100_size4120	DC_DC_00792	-	hypothetical protein	-	-	-	-	-	-	H9Q65_03965	hypothetical protein
scaffold100_size4120	DC_DC_00793	-	hypothetical protein	-	-	-	-	-	-	H9Q65_03970	hypothetical protein
scaffold101_size4098	DC_DC_00794	-	hypothetical protein	COG0474	Cation transport ATPase	-	-	-	-	H9Q65_03980	hypothetical protein
scaffold101_size4098	DC_DC_00795	-	hypothetical protein	-	-	-	-	-	-	H9Q65_03985	DUF285 domain-containing protein
scaffold101_size4098	DC_DC_00796	ssrA	transfer-messenger RNA%2C SsrA	-	-	-	-	-	-	-	-
scaffold101_size4098	DC_DC_00797	-	tRNA-Cys(gca)	-	-	-	-	-	-	-	-
scaffold101_size4098	DC_DC_00798	-	tRNA-Arg(acg)	-	-	-	-	-	-	-	-
scaffold101_size4098	DC_DC_00799	-	tRNA-Pro(tgg)	-	-	-	-	-	-	-	-
scaffold101_size4098	DC_DC_00800	-	tRNA-Ala(tgc)	-	-	-	-	-	-	-	-
scaffold101_size4098	DC_DC_00801	-	tRNA-Met(cat)	-	-	-	-	-	-	-	-
scaffold101_size4098	DC_DC_00802	-	tRNA-Met(cat)	-	-	-	-	-	-	-	-
scaffold101_size4098	DC_DC_00803	-	tRNA-Ser(tga)	-	-	-	-	-	-	-	-
scaffold101_size4098	DC_DC_00804	-	tRNA-Met(cat)	-	-	-	-	-	-	-	-
scaffold101_size4098	DC_DC_00805	-	tRNA-Asp(gtc)	-	-	-	-	-	-	-	-
scaffold102_size4097	DC_DC_00806	-	hypothetical protein	-	-	-	-	-	-	H9Q65_04040	hypothetical protein
scaffold102_size4097	DC_DC_00807	-	hypothetical protein	-	-	-	-	-	-	H9Q65_04045	hypothetical protein
scaffold102_size4097	DC_DC_00808	-	hypothetical protein	-	-	-	-	-	-	H9Q65_04050	hypothetical protein
scaffold102_size4097	DC_DC_00809	uvrC	UvrABC system protein C	COG0322	Nuclease subunit of the excinuclease complex	Nucleotide excision repair	K03703	excinuclease ABC subunit C	-	H9Q65_04055	excinuclease ABC subunit C
scaffold103_size3953	DC_DC_00810	udk	Uridine kinase	COG0572	Uridine kinase	Drug metabolism - other enzymes	K00876	uridine kinase [EC:2.7.1.48]	-	H9Q65_04060	uridine kinase
scaffold103_size3953	DC_DC_00811	yrrK	Putative pre-16S rRNA nuclease	COG0816	Predicted endonuclease involved in recombination (possible Holliday junction resolvase in Mycoplasmas and B. subtilis)	-	K07447	putative holliday junction resolvase [EC:3.1.-.-]	-	H9Q65_04065	Holliday junction resolvase RuvX
scaffold103_size3953	DC_DC_00812	-	hypothetical protein	-	-	-	-	-	-	H9Q65_04070	hypothetical protein
scaffold103_size3953	DC_DC_00813	-	hypothetical protein	-	-	-	-	-	-	H9Q65_04075	hypothetical protein
scaffold104_size3864	DC_DC_00814	-	hypothetical protein	-	-	-	-	-	-	H9Q65_04080	hypothetical protein
scaffold104_size3864	DC_DC_00815	-	hypothetical protein	COG3451	Type IV secretory pathway, VirB4 components	-	-	-	-	H9Q65_04085	DUF87 domain-containing protein
scaffold104_size3864	DC_DC_00816	kefF	Glutathione-regulated potassium-efflux system ancillary protein KefF	COG2249	Putative NADPH-quinone reductase (modulator of drug activity B)	-	-	-	-	H9Q65_04090	NAD(P)H-dependent oxidoreductase
scaffold105_size3834	DC_DC_00817	-	hypothetical protein	-	-	-	-	-	-	H9Q65_04095	hypothetical protein
scaffold105_size3834	DC_DC_00818	dnaE	DNA polymerase III subunit alpha	COG0587	DNA polymerase III, alpha subunit	DNA replication	K02337	DNA polymerase III subunit alpha [EC:2.7.7.7]	-	H9Q65_04100	DNA polymerase III subunit alpha
scaffold106_size3797	DC_DC_00819	-	hypothetical protein	-	-	-	-	-	-	H9Q65_04105	hypothetical protein
scaffold106_size3797	DC_DC_00820	-	hypothetical protein	-	-	-	-	-	-	H9Q65_04110	hypothetical protein
scaffold106_size3797	DC_DC_00821	-	hypothetical protein	-	-	-	-	-	-	H9Q65_04115	hypothetical protein
scaffold106_size3797	DC_DC_00822	-	hypothetical protein	-	-	-	-	-	-	H9Q65_04120	hypothetical protein
scaffold107_size3761	DC_DC_00823	-	hypothetical protein	-	-	-	-	-	-	H9Q65_04125	hypothetical protein
scaffold107_size3761	DC_DC_00824	yidA	Sugar phosphatase YidA	COG0561	Predicted hydrolases of the HAD superfamily	-	-	-	-	H9Q65_04130	Cof-type HAD-IIB family hydrolase
scaffold107_size3761	DC_DC_00825	-	tRNA-Leu(tag)	-	-	-	-	-	-	-	-
scaffold107_size3761	DC_DC_00826	-	tRNA-Lys(ctt)	-	-	-	-	-	-	-	-
scaffold107_size3761	DC_DC_00827	-	tRNA-Glu(ttc)	-	-	-	-	-	-	-	-
scaffold107_size3761	DC_DC_00828	-	tRNA-Asn(gtt)	-	-	-	-	-	-	-	-
scaffold107_size3761	DC_DC_00829	-	hypothetical protein	-	-	-	-	-	-	H9Q65_04155	hypothetical protein
scaffold107_size3761	DC_DC_00830	-	hypothetical protein	-	-	-	-	-	-	H9Q65_04160	hypothetical protein
scaffold107_size3761	DC_DC_00831	-	hypothetical protein	-	-	-	-	-	-	H9Q65_04165	hypothetical protein
scaffold108_size3749	DC_DC_00832	-	hypothetical protein	COG5527	Protein involved in initiation of plasmid replication	-	-	-	-	H9Q65_04170	replication initiation protein
scaffold108_size3749	DC_DC_00833	soj_9	Sporulation initiation inhibitor protein Soj	COG1192	ATPases involved in chromosome partitioning	-	K03496	chromosome partitioning protein	-	H9Q65_04175	ParA family protein
scaffold108_size3749	DC_DC_00834	-	hypothetical protein	-	-	-	-	-	-	H9Q65_04180	hypothetical protein
scaffold108_size3749	DC_DC_00835	-	hypothetical protein	-	-	-	-	-	-	H9Q65_04185	hypothetical protein
scaffold108_size3749	DC_DC_00836	-	hypothetical protein	COG5648	Chromatin-associated proteins containing the HMG domain	-	-	-	-	H9Q65_04190	hypothetical protein
scaffold109_size3745	DC_DC_00837	-	hypothetical protein	COG2816	NTP pyrophosphohydrolases containing a Zn-finger, probably nucleic-acid-binding	-	-	-	-	H9Q65_04200	hypothetical protein
scaffold109_size3745	DC_DC_00838	-	hypothetical protein	COG5527	Protein involved in initiation of plasmid replication	-	-	-	-	H9Q65_04205	replication initiation protein
scaffold109_size3745	DC_DC_00839	-	hypothetical protein	-	-	-	-	-	-	H9Q65_04210	hypothetical protein
scaffold109_size3745	DC_DC_00840	-	hypothetical protein	-	-	-	-	-	-	-	-
scaffold109_size3745	DC_DC_00841	-	hypothetical protein	-	-	-	-	-	-	H9Q65_04215	hypothetical protein
scaffold110_size3741	DC_DC_00842	-	hypothetical protein	COG1520	FOG: WD40-like repeat	-	-	-	-	H9Q65_04220	PQQ-like beta-propeller repeat protein
scaffold110_size3741	DC_DC_00843	-	hypothetical protein	-	-	-	-	-	-	-	-
scaffold110_size3741	DC_DC_00844	yxdL	ABC transporter ATP-binding protein YxdL	COG1131	ABC-type multidrug transport system, ATPase component	-	K01990	ABC-2 type transport system ATP-binding protein	-	H9Q65_04225	ABC transporter ATP-binding protein
scaffold110_size3741	DC_DC_00845	-	hypothetical protein	COG0842	ABC-type multidrug transport system, permease component	-	K01992	ABC-2 type transport system permease protein	-	H9Q65_04230	ABC transporter permease
scaffold111_size3673	DC_DC_00846	-	hypothetical protein	-	-	-	-	-	-	H9Q65_04235	hypothetical protein
scaffold111_size3673	DC_DC_00847	-	hypothetical protein	COG2433	Uncharacterized conserved protein	-	-	-	-	H9Q65_04240	hypothetical protein
scaffold111_size3673	DC_DC_00848	-	hypothetical protein	-	-	-	-	-	-	H9Q65_04245	hypothetical protein
scaffold111_size3673	DC_DC_00849	lepA	Elongation factor 4	COG0481	Membrane GTPase LepA	Legionellosis	K03596	GTP-binding protein LepA	-	H9Q65_04250	elongation factor 4
scaffold112_size3670	DC_DC_00850	mnmG	tRNA uridine 5-carboxymethylaminomethyl modification enzyme MnmG	COG0445	NAD/FAD-utilizing enzyme apparently involved in cell division	-	K03495	tRNA uridine 5-carboxymethylaminomethyl modification enzyme	-	H9Q65_04260	tRNA uridine-5-carboxymethylaminomethyl(34) synthesis enzyme MnmG
scaffold112_size3670	DC_DC_00851	-	hypothetical protein	-	-	-	-	-	-	-	-
scaffold112_size3670	DC_DC_00852	-	hypothetical protein	COG0847	DNA polymerase III, epsilon subunit and related 3'-5' exonucleases	DNA replication	K02342	DNA polymerase III subunit epsilon [EC:2.7.7.7]	-	H9Q65_04265	hypothetical protein
scaffold113_size3631	DC_DC_00853	ssuB	Aliphatic sulfonates import ATP-binding protein SsuB	COG1131	ABC-type multidrug transport system, ATPase component	-	K01990	ABC-2 type transport system ATP-binding protein	-	H9Q65_04275	ABC transporter ATP-binding protein/permease
scaffold113_size3631	DC_DC_00854	-	hypothetical protein	-	-	-	-	-	-	H9Q65_04280	DUF3137 domain-containing protein
scaffold113_size3631	DC_DC_00855	-	hypothetical protein	-	-	-	-	-	-	H9Q65_04285	hypothetical protein
scaffold114_size3582	DC_DC_00856	-	hypothetical protein	COG3859	Predicted membrane protein	-	-	-	-	H9Q65_04290	energy-coupled thiamine transporter ThiT
scaffold114_size3582	DC_DC_00857	-	hypothetical protein	-	-	-	-	-	-	H9Q65_04295	hypothetical protein
scaffold114_size3582	DC_DC_00858	-	hypothetical protein	-	-	-	-	-	-	H9Q65_04300	hypothetical protein
scaffold114_size3582	DC_DC_00859	-	hypothetical protein	-	-	-	-	-	-	H9Q65_04305	hypothetical protein
scaffold115_size3572	DC_DC_00860	-	hypothetical protein	-	-	-	-	-	-	H9Q65_04320	hypothetical protein
scaffold115_size3572	DC_DC_00861	-	hypothetical protein	-	-	-	-	-	-	H9Q65_04325	hypothetical protein
scaffold115_size3572	DC_DC_00862	-	hypothetical protein	-	-	-	-	-	-	H9Q65_04330	hypothetical protein
scaffold115_size3572	DC_DC_00863	soj_10	Sporulation initiation inhibitor protein Soj	COG1192	ATPases involved in chromosome partitioning	-	K03496	chromosome partitioning protein	-	H9Q65_04335	AAA family ATPase
scaffold115_size3572	DC_DC_00864	soj_11	Sporulation initiation inhibitor protein Soj	COG1192	ATPases involved in chromosome partitioning	-	-	-	-	H9Q65_04340	ParA family protein
scaffold115_size3572	DC_DC_00865	-	hypothetical protein	-	-	-	-	-	-	H9Q65_04345	hypothetical protein
scaffold116_size3558	DC_DC_00866	pgi	Glucose-6-phosphate isomerase	COG0166	Glucose-6-phosphate isomerase	Biosynthesis of secondary metabolites	K01810	glucose-6-phosphate isomerase [EC:5.3.1.9]	-	H9Q65_04355	glucose-6-phosphate isomerase
scaffold116_size3558	DC_DC_00867	yugI_2	General stress protein 13	COG1098	Predicted RNA binding protein (contains ribosomal protein S1 domain)	-	K07570	general stress protein 13	-	H9Q65_04360	S1 RNA-binding domain-containing protein
scaffold116_size3558	DC_DC_00868	-	Oleate hydratase	COG4716	Myosin-crossreactive antigen	-	K10254	oleate hydratase [EC:4.2.1.53]	-	H9Q65_04365	oleate hydratase
scaffold117_size3482	DC_DC_00869	-	hypothetical protein	-	-	-	-	-	-	H9Q65_04375	hypothetical protein
scaffold117_size3482	DC_DC_00870	-	hypothetical protein	-	-	-	-	-	-	H9Q65_04380	hypothetical protein
scaffold117_size3482	DC_DC_00871	tlyC	Hemolysin C	COG1253	Hemolysins and related proteins containing CBS domains	-	K03699	putative hemolysin	-	H9Q65_04385	HlyC/CorC family transporter
scaffold117_size3482	DC_DC_00872	-	hypothetical protein	-	-	-	-	-	-	H9Q65_04390	hypothetical protein
scaffold118_size3453	DC_DC_00873	-	hypothetical protein	-	-	-	-	-	-	H9Q65_04400	lipoprotein
scaffold118_size3453	DC_DC_00874	-	hypothetical protein	-	-	-	-	-	-	H9Q65_04405	IS1595 family transposase
scaffold119_size3369	DC_DC_00875	-	hypothetical protein	-	-	-	-	-	-	H9Q65_04415	hypothetical protein
scaffold119_size3369	DC_DC_00876	-	hypothetical protein	-	-	-	-	-	-	H9Q65_04420	hypothetical protein
scaffold119_size3369	DC_DC_00877	-	hypothetical protein	-	-	-	-	-	-	-	-
scaffold119_size3369	DC_DC_00878	-	hypothetical protein	-	-	-	-	-	-	-	-
scaffold119_size3369	DC_DC_00879	-	hypothetical protein	-	-	-	-	-	-	H9Q65_04430	plectrovirus svts2 rep protein
scaffold119_size3369	DC_DC_00880	-	hypothetical protein	-	-	-	-	-	-	H9Q65_04435	hypothetical protein
scaffold120_size3367	DC_DC_00881	-	hypothetical protein	-	-	-	-	-	-	H9Q65_04440	hypothetical protein
scaffold120_size3367	DC_DC_00882	-	hypothetical protein	-	-	-	-	-	-	H9Q65_04445	hypothetical protein
scaffold120_size3367	DC_DC_00883	-	hypothetical protein	-	-	-	-	-	-	H9Q65_04450	hypothetical protein
scaffold121_size3340	DC_DC_00884	helD	DNA helicase IV	COG0210	Superfamily I DNA and RNA helicases	-	K03658	DNA helicase IV [EC:3.6.4.12]	-	H9Q65_04460	UvrD-helicase domain-containing protein
scaffold122_size3285	DC_DC_00885	-	hypothetical protein	-	-	-	-	-	-	H9Q65_04465	hypothetical protein
scaffold122_size3285	DC_DC_00886	-	hypothetical protein	-	-	-	-	-	-	H9Q65_04470	hypothetical protein
scaffold122_size3285	DC_DC_00887	yxlF_2	putative ABC transporter ATP-binding protein YxlF	COG1131	ABC-type multidrug transport system, ATPase component	-	K01990	ABC-2 type transport system ATP-binding protein	-	H9Q65_04475	ABC transporter ATP-binding protein
scaffold122_size3285	DC_DC_00888	-	hypothetical protein	-	-	-	-	-	-	-	-
scaffold122_size3285	DC_DC_00889	-	hypothetical protein	-	-	-	-	-	-	H9Q65_04480	hypothetical protein
scaffold123_size3238	DC_DC_00890	-	hypothetical protein	-	-	-	-	-	-	H9Q65_04485	hypothetical protein
scaffold123_size3238	DC_DC_00891	-	Type IIS restriction enzyme Eco57I	COG0286	Type I restriction-modification system methyltransferase subunit	-	K07317	adenine-specific DNA-methyltransferase [EC:2.1.1.72]	-	H9Q65_04490	Eco57I restriction-modification methylase domain-containing protein
scaffold123_size3238	DC_DC_00892	-	hypothetical protein	COG5527	Protein involved in initiation of plasmid replication	-	-	-	-	H9Q65_04495	replication initiation protein
scaffold124_size3195	DC_DC_00893	-	hypothetical protein	COG1106	Predicted ATPases	-	-	-	-	H9Q65_04500	ATP-binding protein
scaffold124_size3195	DC_DC_00894	-	hypothetical protein	-	-	-	-	-	-	H9Q65_04505	hypothetical protein
scaffold124_size3195	DC_DC_00895	-	hypothetical protein	-	-	-	-	-	-	-	-
scaffold124_size3195	DC_DC_00896	-	hypothetical protein	-	-	-	-	-	-	H9Q65_04510	hypothetical protein
scaffold124_size3195	DC_DC_00897	-	hypothetical protein	COG5648	Chromatin-associated proteins containing the HMG domain	-	-	-	-	H9Q65_04515	high mobility group box domain-containing protein
scaffold125_size3191	DC_DC_00898	-	hypothetical protein	-	-	-	-	-	-	H9Q65_04525	hypothetical protein
scaffold125_size3191	DC_DC_00899	-	hypothetical protein	-	-	-	-	-	-	H9Q65_04530	hypothetical protein
scaffold126_size3177	DC_DC_00900	bcgIB	Restriction enzyme BgcI subunit beta	-	-	-	-	-	-	H9Q65_04540	restriction endonuclease subunit S
scaffold126_size3177	DC_DC_00901	-	hypothetical protein	-	-	-	-	-	-	H9Q65_04545	hypothetical protein
scaffold126_size3177	DC_DC_00902	bcgIA_2	Restriction enzyme BgcI subunit alpha	COG0286	Type I restriction-modification system methyltransferase subunit	-	K03427	type I restriction enzyme M protein [EC:2.1.1.72]	-	-	-
scaffold126_size3177	DC_DC_00903	bcgIA_3	Restriction enzyme BgcI subunit alpha	COG5108	Mitochondrial DNA-directed RNA polymerase	-	-	-	-	H9Q65_04555	hypothetical protein
scaffold127_size3151	DC_DC_00904	-	hypothetical protein	-	-	-	-	-	-	H9Q65_04560	ankyrin repeat domain-containing protein
scaffold127_size3151	DC_DC_00905	-	hypothetical protein	-	-	-	-	-	-	H9Q65_04565	hypothetical protein
scaffold128_size3138	DC_DC_00906	mreB_4	Rod shape-determining protein MreB	COG1077	Actin-like ATPase involved in cell morphogenesis	-	K03569	rod shape-determining protein MreB and related proteins	-	H9Q65_04575	rod shape-determining protein
scaffold128_size3138	DC_DC_00907	-	hypothetical protein	-	-	-	-	-	-	H9Q65_04585	DUF285 domain-containing protein
scaffold128_size3138	DC_DC_00908	azoR4	FMN-dependent NADH-azoreductase 4	COG1182	Acyl carrier protein phosphodiesterase	-	K01118	FMN-dependent NADH-azoreductase [EC:1.7.1.17]	-	H9Q65_04590	FMN-dependent NADH-azoreductase
scaffold129_size3136	DC_DC_00909	-	hypothetical protein	-	-	-	-	-	-	-	-
scaffold130_size3108	DC_DC_00910	-	hypothetical protein	COG0474	Cation transport ATPase	-	-	-	-	H9Q65_04600	hypothetical protein
scaffold130_size3108	DC_DC_00911	-	hypothetical protein	COG1466	DNA polymerase III, delta subunit	DNA replication	K02340	DNA polymerase III subunit delta [EC:2.7.7.7]	-	H9Q65_04605	DNA polymerase III subunit delta
scaffold131_size3813	DC_DC_00912	ssb	Single-stranded DNA-binding protein	COG0629	Single-stranded DNA-binding protein	DNA replication	K03111	single-strand DNA-binding protein	-	H9Q65_04610	single-stranded DNA-binding protein
scaffold131_size3813	DC_DC_00913	-	DegV domain-containing protein	COG1307	Uncharacterized protein conserved in bacteria	-	-	-	-	H9Q65_04615	DegV family protein
scaffold131_size3813	DC_DC_00914	-	hypothetical protein	COG5181	U2 snRNP spliceosome subunit	-	-	-	-	H9Q65_04620	hypothetical protein
scaffold132_size3067	DC_DC_00915	-	hypothetical protein	-	-	-	-	-	-	H9Q65_04625	hypothetical protein
scaffold132_size3067	DC_DC_00916	-	hypothetical protein	-	-	-	-	-	-	H9Q65_04630	hypothetical protein
scaffold132_size3067	DC_DC_00917	soj_12	Sporulation initiation inhibitor protein Soj	COG1192	ATPases involved in chromosome partitioning	-	K03496	chromosome partitioning protein	-	H9Q65_04635	AAA family ATPase
scaffold132_size3067	DC_DC_00918	-	hypothetical protein	-	-	-	-	-	-	H9Q65_04640	hypothetical protein
scaffold132_size3067	DC_DC_00919	-	hypothetical protein	-	-	-	-	-	-	H9Q65_04645	hypothetical protein
scaffold133_size3058	DC_DC_00920	-	hypothetical protein	-	-	-	-	-	-	H9Q65_04655	hypothetical protein
scaffold133_size3058	DC_DC_00921	-	hypothetical protein	-	-	-	-	-	-	-	-
scaffold133_size3058	DC_DC_00922	-	hypothetical protein	-	-	-	-	-	-	H9Q65_04660	hypothetical protein
scaffold134_size3023	DC_DC_00923	-	hypothetical protein	COG5527	Protein involved in initiation of plasmid replication	-	-	-	-	H9Q65_04665	replication initiation protein
scaffold134_size3023	DC_DC_00924	soj_13	Sporulation initiation inhibitor protein Soj	COG1192	ATPases involved in chromosome partitioning	-	K03496	chromosome partitioning protein	-	H9Q65_04670	AAA family ATPase
scaffold134_size3023	DC_DC_00925	-	hypothetical protein	-	-	-	-	-	-	H9Q65_04675	hypothetical protein
scaffold135_size2998	DC_DC_00926	-	hypothetical protein	COG0494	NTP pyrophosphohydrolases including oxidative damage repair enzymes	-	-	-	-	H9Q65_04685	NUDIX hydrolase
scaffold135_size2998	DC_DC_00927	-	hypothetical protein	-	-	-	-	-	-	-	-
scaffold135_size2998	DC_DC_00928	-	hypothetical protein	-	-	-	-	-	-	H9Q65_04690	hypothetical protein
scaffold135_size2998	DC_DC_00929	-	hypothetical protein	-	-	-	-	-	-	H9Q65_04695	hypothetical protein
scaffold136_size2967	DC_DC_00930	-	hypothetical protein	-	-	-	-	-	-	H9Q65_04700	hypothetical protein
scaffold136_size2967	DC_DC_00931	-	hypothetical protein	COG1670	Acetyltransferases, including N-acetylases of ribosomal proteins	-	K03790	[ribosomal protein S5]-alanine N-acetyltransferase [EC:2.3.1.267]	-	H9Q65_04705	GNAT family N-acetyltransferase
scaffold136_size2967	DC_DC_00932	glpX	Fructose-1%2C6-bisphosphatase 1 class 2	COG1494	Fructose-1,6-bisphosphatase/sedoheptulose 1,7-bisphosphatase and related proteins	Biosynthesis of secondary metabolites	K02446	fructose-1,6-bisphosphatase II [EC:3.1.3.11]	-	H9Q65_04710	fructose-bisphosphatase class II
scaffold136_size2967	DC_DC_00933	-	hypothetical protein	-	-	-	-	-	-	H9Q65_04715	hypothetical protein
scaffold137_size2961	DC_DC_00934	rplU	50S ribosomal protein L21	COG0261	Ribosomal protein L21	Ribosome	K02888	large subunit ribosomal protein L21	-	H9Q65_04720	50S ribosomal protein L21
scaffold137_size2961	DC_DC_00935	-	hypothetical protein	COG2868	Predicted ribosomal protein	-	K07584	uncharacterized protein	-	H9Q65_04725	ribosomal-processing cysteine protease Prp
scaffold137_size2961	DC_DC_00936	rpmA	50S ribosomal protein L27	COG0211	Ribosomal protein L27	Ribosome	K02899	large subunit ribosomal protein L27	-	H9Q65_04730	50S ribosomal protein L27
scaffold137_size2961	DC_DC_00937	coaBC	Coenzyme A biosynthesis bifunctional protein CoaBC	COG0452	Phosphopantothenoylcysteine synthetase/decarboxylase	Metabolic pathways	K13038	phosphopantothenoylcysteine decarboxylase / phosphopantothenate---cysteine ligase [EC:4.1.1.36 6.3.2.5]	-	H9Q65_04735	bifunctional phosphopantothenoylcysteine decarboxylase/phosphopantothenate--cysteine ligase CoaBC
scaffold138_size2932	DC_DC_00938	-	hypothetical protein	-	-	-	-	-	-	H9Q65_04740	hypothetical protein
scaffold138_size2932	DC_DC_00939	engB	putative GTP-binding protein EngB	COG0218	Predicted GTPase	-	K03978	GTP-binding protein	-	H9Q65_04745	YihA family ribosome biogenesis GTP-binding protein
scaffold138_size2932	DC_DC_00940	-	hypothetical protein	-	-	-	-	-	-	H9Q65_04750	hypothetical protein
scaffold138_size2932	DC_DC_00941	-	hypothetical protein	-	-	-	-	-	-	-	-
scaffold138_size2932	DC_DC_00942	mgtA_2	Magnesium-transporting ATPase%2C P-type 1	COG0474	Cation transport ATPase	-	K01531	P-type Mg2+ transporter [EC:7.2.2.14]	-	H9Q65_04755	hypothetical protein
scaffold139_size2918	DC_DC_00943	-	hypothetical protein	-	-	-	-	-	-	H9Q65_04760	hypothetical protein
scaffold139_size2918	DC_DC_00944	lplJ	Lipoate-protein ligase LplJ	COG0095	Lipoate-protein ligase A	-	-	-	-	H9Q65_04765	lipoate--protein ligase
scaffold139_size2918	DC_DC_00945	menH_4	2-succinyl-6-hydroxy-2%2C4-cyclohexadiene-1-carboxylate synthase	COG1073	Hydrolases of the alpha/beta superfamily	-	K06889	uncharacterized protein	CE7	H9Q65_04770	alpha/beta fold hydrolase
scaffold140_size2900	DC_DC_00946	-	hypothetical protein	-	-	-	-	-	-	H9Q65_04775	hypothetical protein
scaffold140_size2900	DC_DC_00947	era	GTPase Era	COG1159	GTPase	-	K03595	GTPase	-	H9Q65_04780	GTPase Era
scaffold140_size2900	DC_DC_00948	cdd	Cytidine deaminase	COG0295	Cytidine deaminase	Drug metabolism - other enzymes	K01489	cytidine deaminase [EC:3.5.4.5]	-	H9Q65_04785	cytidine deaminase
scaffold140_size2900	DC_DC_00949	ybeY	Endoribonuclease YbeY	COG0319	Predicted metal-dependent hydrolase	-	K07042	probable rRNA maturation factor	-	H9Q65_04790	rRNA maturation RNase YbeY
scaffold140_size2900	DC_DC_00950	-	hypothetical protein	-	-	-	-	-	-	-	-
scaffold140_size2900	DC_DC_00951	-	hypothetical protein	-	-	-	-	-	-	H9Q65_04795	hypothetical protein
scaffold141_size2870	DC_DC_00952	-	Sugar transporter SemiSWEET	COG4095	Uncharacterized conserved protein	-	K15383	MtN3 and saliva related transmembrane protein	-	H9Q65_04805	PQ-loop repeat-containing protein
scaffold141_size2870	DC_DC_00953	-	hypothetical protein	COG2819	Predicted hydrolase of the alpha/beta superfamily	-	-	-	CE1	H9Q65_04810	hypothetical protein
scaffold141_size2870	DC_DC_00954	-	hypothetical protein	-	-	-	-	-	-	H9Q65_04815	hypothetical protein
scaffold141_size2870	DC_DC_00955	-	hypothetical protein	-	-	-	-	-	-	H9Q65_04820	hypothetical protein
scaffold142_size2849	DC_DC_00956	-	hypothetical protein	-	-	-	-	-	-	H9Q65_04830	hypothetical protein
scaffold142_size2849	DC_DC_00957	-	hypothetical protein	-	-	-	-	-	-	H9Q65_04835	hypothetical protein
scaffold142_size2849	DC_DC_00958	-	hypothetical protein	-	-	-	-	-	-	H9Q65_04840	hypothetical protein
scaffold142_size2849	DC_DC_00959	-	hypothetical protein	COG4232	Thiol:disulfide interchange protein	-	-	-	-	H9Q65_04845	hypothetical protein
scaffold143_size2835	DC_DC_00960	rapA_2	RNA polymerase-associated protein RapA	COG1061	DNA or RNA helicases of superfamily II	-	-	-	-	H9Q65_04850	DEAD/DEAH box helicase family protein
scaffold143_size2835	DC_DC_00961	rhlB	ATP-dependent RNA helicase RhlB	COG0553	Superfamily II DNA/RNA helicases, SNF2 family	-	-	-	-	H9Q65_04855	DEAD/DEAH box helicase
scaffold143_size2835	DC_DC_00962	-	hypothetical protein	-	-	-	-	-	-	H9Q65_04860	hypothetical protein
scaffold143_size2835	DC_DC_00963	rnhA	Ribonuclease H	COG3341	Predicted double-stranded RNA/RNA-DNA hybrid binding protein	-	K06993	ribonuclease H-related protein	-	H9Q65_04865	viroplasmin family protein
scaffold144_size2823	DC_DC_00964	-	hypothetical protein	COG1178	ABC-type Fe3+ transport system, permease component	-	-	-	-	H9Q65_04870	tripartite tricarboxylate transporter TctB family protein
scaffold144_size2823	DC_DC_00965	-	hypothetical protein	-	-	-	-	-	-	H9Q65_04875	hypothetical protein
scaffold144_size2823	DC_DC_00966	-	hypothetical protein	-	-	-	-	-	-	H9Q65_04880	hypothetical protein
scaffold145_size2823	DC_DC_00967	ssbB	Single-stranded DNA-binding protein B	COG0629	Single-stranded DNA-binding protein	-	-	-	-	H9Q65_04885	single-stranded DNA-binding protein
scaffold146_size2788	DC_DC_00968	-	hypothetical protein	-	-	-	-	-	-	H9Q65_04895	hypothetical protein
scaffold146_size2788	DC_DC_00969	ppa	Inorganic pyrophosphatase	COG0221	Inorganic pyrophosphatase	Oxidative phosphorylation	K01507	inorganic pyrophosphatase [EC:3.6.1.1]	-	H9Q65_04900	inorganic diphosphatase
scaffold146_size2788	DC_DC_00970	-	hypothetical protein	-	-	-	-	-	-	H9Q65_04905	hypothetical protein
scaffold146_size2788	DC_DC_00971	-	hypothetical protein	COG2963	Transposase and inactivated derivatives	-	-	-	-	H9Q65_04910	hypothetical protein
scaffold147_size2745	DC_DC_00972	copA	Copper-exporting P-type ATPase A	COG2217	Cation transport ATPase	MAPK signaling pathway - plant	K17686	P-type Cu+ transporter [EC:7.2.2.8]	-	H9Q65_04915	cation-translocating P-type ATPase
scaffold148_size2736	DC_DC_00973	-	hypothetical protein	-	-	-	-	-	-	H9Q65_04920	hypothetical protein
scaffold148_size2736	DC_DC_00974	-	hypothetical protein	-	-	-	-	-	-	H9Q65_04925	hypothetical protein
scaffold149_size2711	DC_DC_00975	-	hypothetical protein	COG0534	Na+-driven multidrug efflux pump	-	-	-	-	H9Q65_04935	hypothetical protein
scaffold149_size2711	DC_DC_00976	hup_2	DNA-binding protein HU	COG0776	Bacterial nucleoid DNA-binding protein	-	-	-	-	H9Q65_04940	HU family DNA-binding protein
scaffold150_size2695	DC_DC_00977	ihfA	Integration host factor subunit alpha	COG0776	Bacterial nucleoid DNA-binding protein	-	K03530	DNA-binding protein HU-beta	-	H9Q65_04950	HU family DNA-binding protein
scaffold150_size2695	DC_DC_00978	-	hypothetical protein	-	-	-	-	-	-	H9Q65_04955	hypothetical protein
scaffold150_size2695	DC_DC_00979	-	hypothetical protein	-	-	-	-	-	-	H9Q65_04960	hypothetical protein
scaffold151_size2679	DC_DC_00980	-	hypothetical protein	-	-	-	-	-	-	H9Q65_04965	hypothetical protein
scaffold151_size2679	DC_DC_00981	-	hypothetical protein	COG1196	Chromosome segregation ATPases	-	-	-	-	H9Q65_04970	hypothetical protein
scaffold152_size2659	DC_DC_00982	-	hypothetical protein	-	-	-	-	-	-	H9Q65_04975	hypothetical protein
scaffold152_size2659	DC_DC_00983	-	hypothetical protein	-	-	-	-	-	-	H9Q65_04980	hypothetical protein
scaffold153_size2627	DC_DC_00984	-	hypothetical protein	-	-	-	-	-	-	H9Q65_04985	hypothetical protein
scaffold153_size2627	DC_DC_00985	ktrA	Ktr system potassium uptake protein A	COG0569	K+ transport systems, NAD-binding component	-	-	-	-	H9Q65_04990	NAD-binding protein
scaffold153_size2627	DC_DC_00986	ktrB_1	Ktr system potassium uptake protein B	COG0168	Trk-type K+ transport systems, membrane components	-	K03498	trk system potassium uptake protein	-	H9Q65_04995	hypothetical protein
scaffold153_size2627	DC_DC_00987	-	hypothetical protein	-	-	-	-	-	-	H9Q65_05000	hypothetical protein
scaffold153_size2627	DC_DC_00988	-	hypothetical protein	-	-	-	-	-	-	H9Q65_05005	UPF0236 family protein
scaffold154_size2607	DC_DC_00989	-	hypothetical protein	-	-	-	-	-	-	-	-
scaffold154_size2607	DC_DC_00990	-	hypothetical protein	-	-	-	-	-	-	-	-
scaffold155_size2593	DC_DC_00991	-	hypothetical protein	-	-	-	-	-	-	H9Q65_05015	hypothetical protein
scaffold155_size2593	DC_DC_00992	-	hypothetical protein	-	-	-	-	-	-	H9Q65_05020	hypothetical protein
scaffold155_size2593	DC_DC_00993	soj_14	Sporulation initiation inhibitor protein Soj	COG1192	ATPases involved in chromosome partitioning	-	K03496	chromosome partitioning protein	-	H9Q65_05025	AAA family ATPase
scaffold155_size2593	DC_DC_00994	-	hypothetical protein	-	-	-	-	-	-	H9Q65_05030	hypothetical protein
scaffold156_size2532	DC_DC_00995	-	hypothetical protein	-	-	-	-	-	-	H9Q65_05035	hypothetical protein
scaffold156_size2532	DC_DC_00996	-	hypothetical protein	-	-	-	-	-	-	H9Q65_05040	hypothetical protein
scaffold157_size2524	DC_DC_00997	-	hypothetical protein	-	-	-	-	-	-	H9Q65_05045	hypothetical protein
scaffold157_size2524	DC_DC_00998	-	hypothetical protein	-	-	-	-	-	-	H9Q65_05050	hypothetical protein
scaffold157_size2524	DC_DC_00999	ywlC	Threonylcarbamoyl-AMP synthase	COG0009	Putative translation factor (SUA5)	-	K07566	L-threonylcarbamoyladenylate synthase [EC:2.7.7.87]	-	H9Q65_05055	L-threonylcarbamoyladenylate synthase
scaffold157_size2524	DC_DC_01000	-	hypothetical protein	COG1951	Tartrate dehydratase alpha subunit/Fumarate hydratase class I, N-terminal domain	-	-	-	-	H9Q65_05060	hypothetical protein
scaffold158_size2494	DC_DC_01001	-	hypothetical protein	-	-	-	-	-	-	H9Q65_05065	hypothetical protein
scaffold158_size2494	DC_DC_01002	-	hypothetical protein	-	-	-	-	-	-	H9Q65_05070	hypothetical protein
scaffold158_size2494	DC_DC_01003	-	hypothetical protein	-	-	-	-	-	-	H9Q65_05075	hypothetical protein
scaffold159_size2491	DC_DC_01004	rpsI	30S ribosomal protein S9	COG0103	Ribosomal protein S9	Ribosome	K02996	small subunit ribosomal protein S9	-	H9Q65_05085	30S ribosomal protein S9
scaffold159_size2491	DC_DC_01005	rplM	50S ribosomal protein L13	COG0102	Ribosomal protein L13	Ribosome	K02871	large subunit ribosomal protein L13	-	H9Q65_05090	50S ribosomal protein L13
scaffold159_size2491	DC_DC_01006	-	hypothetical protein	-	-	-	-	-	-	H9Q65_05095	hypothetical protein
scaffold160_size2455	DC_DC_01007	acpM	Meromycolate extension acyl carrier protein	COG0236	Acyl carrier protein	Biosynthesis of secondary metabolites	K02078	acyl carrier protein	-	H9Q65_05100	hypothetical protein
scaffold160_size2455	DC_DC_01008	perR	Peroxide-responsive repressor PerR	COG0735	Fe2+/Zn2+ uptake regulation proteins	-	K03711	Fur family transcriptional regulator, ferric uptake regulator	-	H9Q65_05105	transcriptional repressor
scaffold160_size2455	DC_DC_01009	-	tRNA-Trp(tca)	-	-	-	-	-	-	-	-
scaffold160_size2455	DC_DC_01010	-	DegV domain-containing protein	COG1307	Uncharacterized protein conserved in bacteria	-	-	-	-	H9Q65_05115	DegV family protein
scaffold161_size2454	DC_DC_01011	-	hypothetical protein	-	-	-	-	-	-	H9Q65_05125	hypothetical protein
scaffold161_size2454	DC_DC_01012	-	hypothetical protein	-	-	-	-	-	-	-	-
scaffold161_size2454	DC_DC_01013	mnmA	tRNA-specific 2-thiouridylase MnmA	COG0482	Predicted tRNA(5-methylaminomethyl-2-thiouridylate) methyltransferase, contains the PP-loop ATPase domain	Sulfur relay system	K00566	tRNA-uridine 2-sulfurtransferase [EC:2.8.1.13]	-	H9Q65_05130	tRNA 2-thiouridine(34) synthase MnmA
scaffold161_size2454	DC_DC_01014	-	hypothetical protein	-	-	-	-	-	-	H9Q65_05135	hypothetical protein
scaffold161_size2454	DC_DC_01015	-	hypothetical protein	-	-	-	-	-	-	-	-
scaffold162_size2437	DC_DC_01016	-	hypothetical protein	-	-	-	-	-	-	H9Q65_05140	hypothetical protein
scaffold162_size2437	DC_DC_01017	soj_15	Sporulation initiation inhibitor protein Soj	COG1192	ATPases involved in chromosome partitioning	-	K03496	chromosome partitioning protein	-	H9Q65_05145	ParA family protein
scaffold162_size2437	DC_DC_01018	-	hypothetical protein	-	-	-	-	-	-	H9Q65_05150	hypothetical protein
scaffold163_size2397	DC_DC_01019	-	hypothetical protein	-	-	-	-	-	-	H9Q65_05155	hypothetical protein
scaffold163_size2397	DC_DC_01020	-	hypothetical protein	-	-	-	-	-	-	H9Q65_05160	hypothetical protein
scaffold163_size2397	DC_DC_01021	-	hypothetical protein	COG1196	Chromosome segregation ATPases	-	-	-	-	H9Q65_05165	hypothetical protein
scaffold163_size2397	DC_DC_01022	-	hypothetical protein	-	-	-	-	-	-	H9Q65_05170	hypothetical protein
scaffold164_size2313	DC_DC_01023	-	hypothetical protein	-	-	-	-	-	-	H9Q65_05175	hypothetical protein
scaffold164_size2313	DC_DC_01024	-	hypothetical protein	-	-	-	-	-	-	H9Q65_05180	hypothetical protein
scaffold165_size2309	DC_DC_01025	typA	GTP-binding protein TypA/BipA	COG1217	Predicted membrane GTPase involved in stress response	-	K06207	GTP-binding protein	-	H9Q65_05185	translational GTPase TypA
scaffold165_size2309	DC_DC_01026	-	hypothetical protein	-	-	-	-	-	-	H9Q65_05190	hypothetical protein
scaffold166_size2252	DC_DC_01027	-	hypothetical protein	-	-	-	-	-	-	H9Q65_05195	hypothetical protein
scaffold166_size2252	DC_DC_01028	-	hypothetical protein	-	-	-	-	-	-	H9Q65_05200	hypothetical protein
scaffold167_size2235	DC_DC_01029	-	hypothetical protein	-	-	-	-	-	-	H9Q65_05210	hypothetical protein
scaffold168_size2218	DC_DC_01030	-	hypothetical protein	-	-	-	-	-	-	H9Q65_05220	hypothetical protein
scaffold168_size2218	DC_DC_01031	-	hypothetical protein	COG1511	Predicted membrane protein	-	K01421	putative membrane protein	-	H9Q65_05225	ABC transporter permease
scaffold169_size2155	DC_DC_01032	-	hypothetical protein	-	-	-	-	-	-	H9Q65_05235	hypothetical protein
scaffold169_size2155	DC_DC_01033	-	hypothetical protein	-	-	-	-	-	-	-	-
scaffold169_size2155	DC_DC_01034	-	hypothetical protein	-	-	-	-	-	-	H9Q65_05240	hypothetical protein
scaffold169_size2155	DC_DC_01035	-	hypothetical protein	-	-	-	-	-	-	H9Q65_05245	hypothetical protein
scaffold170_size2130	DC_DC_01036	-	hypothetical protein	-	-	-	-	-	-	H9Q65_05255	hypothetical protein
scaffold170_size2130	DC_DC_01037	-	hypothetical protein	-	-	-	-	-	-	-	-
scaffold171_size2104	DC_DC_01038	-	hypothetical protein	-	-	-	-	-	-	H9Q65_05265	plectrovirus svts2 rep protein
scaffold171_size2104	DC_DC_01039	-	hypothetical protein	-	-	-	-	-	-	-	-
scaffold172_size2104	DC_DC_01040	-	hypothetical protein	-	-	-	-	-	-	H9Q65_05270	hypothetical protein
scaffold172_size2104	DC_DC_01041	-	hypothetical protein	-	-	-	-	-	-	H9Q65_05275	hypothetical protein
scaffold173_size2095	DC_DC_01042	-	hypothetical protein	COG3221	ABC-type phosphate/phosphonate transport system, periplasmic component	-	-	-	-	H9Q65_05280	PhnD/SsuA/transferrin family substrate-binding protein
scaffold173_size2095	DC_DC_01043	-	hypothetical protein	-	-	-	-	-	-	H9Q65_05285	hypothetical protein
scaffold173_size2095	DC_DC_01044	-	hypothetical protein	COG3221	ABC-type phosphate/phosphonate transport system, periplasmic component	-	-	-	-	H9Q65_05290	hypothetical protein
scaffold173_size2095	DC_DC_01045	glnQ	Glutamine transport ATP-binding protein GlnQ	COG3638	ABC-type phosphate/phosphonate transport system, ATPase component	ABC transporters	K02041	phosphonate transport system ATP-binding protein [EC:7.3.2.2]	-	H9Q65_05295	ATP-binding cassette domain-containing protein
scaffold174_size2094	DC_DC_01046	-	hypothetical protein	-	-	-	-	-	-	H9Q65_05300	hypothetical protein
scaffold175_size2083	DC_DC_01047	-	hypothetical protein	COG2816	NTP pyrophosphohydrolases containing a Zn-finger, probably nucleic-acid-binding	-	-	-	-	H9Q65_05305	hypothetical protein
scaffold175_size2083	DC_DC_01048	-	hypothetical protein	-	-	-	-	-	-	H9Q65_05310	hypothetical protein
scaffold175_size2083	DC_DC_01049	-	hypothetical protein	-	-	-	-	-	-	H9Q65_05315	hypothetical protein
scaffold175_size2083	DC_DC_01050	-	hypothetical protein	COG1098	Predicted RNA binding protein (contains ribosomal protein S1 domain)	-	-	-	-	H9Q65_05320	hypothetical protein
scaffold176_size2038	DC_DC_01051	-	hypothetical protein	-	-	-	-	-	-	-	-
scaffold176_size2038	DC_DC_01052	-	hypothetical protein	-	-	-	-	-	-	-	-
scaffold177_size2032	DC_DC_01053	phrA	Deoxyribodipyrimidine photo-lyase	COG0415	Deoxyribodipyrimidine photolyase	-	K01669	deoxyribodipyrimidine photo-lyase [EC:4.1.99.3]	-	H9Q65_05340	deoxyribodipyrimidine photo-lyase
scaffold178_size2019	DC_DC_01054	-	hypothetical protein	-	-	-	-	-	-	H9Q65_05350	hypothetical protein
scaffold178_size2019	DC_DC_01055	-	hypothetical protein	-	-	-	-	-	-	-	-
scaffold179_size2015	DC_DC_01056	-	hypothetical protein	-	-	-	-	-	-	H9Q65_05365	hypothetical protein
scaffold180_size2009	DC_DC_01057	-	hypothetical protein	-	-	-	-	-	-	H9Q65_05370	hypothetical protein
scaffold180_size2009	DC_DC_01058	-	hypothetical protein	-	-	-	-	-	-	H9Q65_05375	hypothetical protein
scaffold180_size2009	DC_DC_01059	-	hypothetical protein	-	-	-	-	-	-	H9Q65_05380	hypothetical protein
scaffold180_size2009	DC_DC_01060	-	hypothetical protein	-	-	-	-	-	-	H9Q65_05385	hypothetical protein
scaffold181_size2007	DC_DC_01061	-	hypothetical protein	-	-	-	-	-	-	H9Q65_05390	hypothetical protein
scaffold181_size2007	DC_DC_01062	soj_16	Sporulation initiation inhibitor protein Soj	COG1192	ATPases involved in chromosome partitioning	-	K03496	chromosome partitioning protein	-	H9Q65_05395	ParA family protein
scaffold181_size2007	DC_DC_01063	-	hypothetical protein	-	-	-	-	-	-	H9Q65_05400	hypothetical protein
scaffold182_size2006	DC_DC_01064	-	hypothetical protein	-	-	-	-	-	-	H9Q65_05405	hypothetical protein
scaffold182_size2006	DC_DC_01065	-	hypothetical protein	-	-	-	-	-	-	H9Q65_05410	hypothetical protein
scaffold182_size2006	DC_DC_01066	-	hypothetical protein	-	-	-	-	-	-	-	-
scaffold182_size2006	DC_DC_01067	-	hypothetical protein	-	-	-	-	-	-	H9Q65_05415	hypothetical protein
scaffold183_size2006	DC_DC_01068	ktrB_2	Ktr system potassium uptake protein B	COG0168	Trk-type K+ transport systems, membrane components	-	K03498	trk system potassium uptake protein	-	H9Q65_05420	TrkH family potassium uptake protein
scaffold183_size2006	DC_DC_01069	folD	Bifunctional protein FolD protein	COG0190	5,10-methylene-tetrahydrofolate dehydrogenase/Methenyl tetrahydrofolate cyclohydrolase	Metabolic pathways	K01491	methylenetetrahydrofolate dehydrogenase (NADP+) / methenyltetrahydrofolate cyclohydrolase [EC:1.5.1.5 3.5.4.9]	-	H9Q65_05425	bifunctional 5,10-methylenetetrahydrofolate dehydrogenase/5,10-methenyltetrahydrofolate cyclohydrolase
scaffold184_size1986	DC_DC_01070	-	hypothetical protein	-	-	-	-	-	-	H9Q65_05440	hypothetical protein
scaffold184_size1986	DC_DC_01071	-	hypothetical protein	COG1704	Uncharacterized conserved protein	-	K03744	LemA protein	-	H9Q65_05445	LemA family protein
scaffold185_size1956	DC_DC_01072	-	hypothetical protein	-	-	-	-	-	-	H9Q65_05450	hypothetical protein
scaffold185_size1956	DC_DC_01073	-	hypothetical protein	-	-	-	-	-	-	H9Q65_05455	hypothetical protein
scaffold185_size1956	DC_DC_01074	-	hypothetical protein	-	-	-	-	-	-	H9Q65_05460	hypothetical protein
scaffold185_size1956	DC_DC_01075	-	hypothetical protein	-	-	-	-	-	-	H9Q65_05465	hypothetical protein
scaffold186_size1952	DC_DC_01076	-	hypothetical protein	-	-	-	-	-	-	H9Q65_05470	hypothetical protein
scaffold187_size1926	DC_DC_01077	-	hypothetical protein	-	-	-	-	-	-	H9Q65_05475	hypothetical protein
scaffold187_size1926	DC_DC_01078	-	hypothetical protein	-	-	-	-	-	-	H9Q65_05480	hypothetical protein
scaffold188_size1850	DC_DC_01079	-	hypothetical protein	-	-	-	-	-	-	H9Q65_05490	lipoprotein
scaffold189_size1843	DC_DC_01080	-	hypothetical protein	-	-	-	-	-	-	H9Q65_05495	Pr6Pr family membrane protein
scaffold189_size1843	DC_DC_01081	-	hypothetical protein	-	-	-	-	-	-	H9Q65_05500	hypothetical protein
scaffold189_size1843	DC_DC_01082	-	5S ribosomal RNA (partial)	-	-	-	-	-	-	-	-
scaffold190_size1842	DC_DC_01083	-	hypothetical protein	COG3451	Type IV secretory pathway, VirB4 components	-	-	-	-	H9Q65_05510	hypothetical protein
scaffold190_size1842	DC_DC_01084	-	hypothetical protein	-	-	-	-	-	-	H9Q65_05515	hypothetical protein
scaffold190_size1842	DC_DC_01085	-	hypothetical protein	-	-	-	-	-	-	H9Q65_05520	hypothetical protein
scaffold191_size1813	DC_DC_01086	ankX_2	Phosphocholine transferase AnkX	COG0666	FOG: Ankyrin repeat	-	K06867	uncharacterized protein	-	H9Q65_05530	ankyrin repeat domain-containing protein
scaffold191_size1813	DC_DC_01087	-	hypothetical protein	-	-	-	-	-	-	H9Q65_05535	hypothetical protein
scaffold192_size1780	DC_DC_01088	-	hypothetical protein	-	-	-	-	-	-	H9Q65_05540	hypothetical protein
scaffold192_size1780	DC_DC_01089	-	hypothetical protein	-	-	-	-	-	CE16	H9Q65_05545	hypothetical protein
scaffold192_size1780	DC_DC_01090	ftnA	Bacterial non-heme ferritin	COG1528	Ferritin-like protein	-	K02217	ferritin [EC:1.16.3.2]	-	H9Q65_05550	ferritin
scaffold193_size1774	DC_DC_01091	-	hypothetical protein	-	-	-	-	-	-	H9Q65_05560	hypothetical protein
scaffold193_size1774	DC_DC_01092	-	hypothetical protein	-	-	-	-	-	-	H9Q65_05565	hypothetical protein
scaffold193_size1774	DC_DC_01093	-	hypothetical protein	-	-	-	-	-	-	H9Q65_05570	hypothetical protein
scaffold194_size1757	DC_DC_01094	-	Thermolabile hemolysin	COG3240	Phospholipase/lecithinase/hemolysin	-	-	-	CE16	H9Q65_05575	SGNH/GDSL hydrolase family protein
scaffold195_size1755	DC_DC_01095	-	hypothetical protein	-	-	-	-	-	-	H9Q65_05580	hypothetical protein
scaffold195_size1755	DC_DC_01096	-	hypothetical protein	-	-	-	-	-	-	H9Q65_05585	hypothetical protein
scaffold196_size1752	DC_DC_01097	msrB	Peptide methionine sulfoxide reductase MsrB	COG0229	Conserved domain frequently associated with peptide methionine sulfoxide reductase	-	K07305	peptide-methionine (R)-S-oxide reductase [EC:1.8.4.12]	-	H9Q65_05590	peptide-methionine (R)-S-oxide reductase MsrB
scaffold196_size1752	DC_DC_01098	-	putative oxidoreductase	COG1902	NADH:flavin oxidoreductases, Old Yellow Enzyme family	-	-	-	-	-	-
scaffold196_size1752	DC_DC_01099	-	putative oxidoreductase	COG1902	NADH:flavin oxidoreductases, Old Yellow Enzyme family	-	-	-	-	-	-
scaffold197_size1751	DC_DC_01100	-	hypothetical protein	-	-	-	-	-	-	H9Q65_05600	hypothetical protein
scaffold198_size1751	DC_DC_01101	-	hypothetical protein	-	-	-	-	-	-	H9Q65_05610	hypothetical protein
scaffold198_size1751	DC_DC_01102	-	hypothetical protein	-	-	-	-	-	-	H9Q65_05615	hypothetical protein
scaffold199_size1747	DC_DC_01103	dck	Deoxyadenosine/deoxycytidine kinase	COG1428	Deoxynucleoside kinases	Metabolic pathways	K15519	deoxyadenosine/deoxycytidine kinase [EC:2.7.1.76 2.7.1.74]	-	H9Q65_05630	deoxynucleoside kinase
scaffold200_size1729	DC_DC_01104	mreB_5	Rod shape-determining protein MreB	COG1077	Actin-like ATPase involved in cell morphogenesis	-	K03569	rod shape-determining protein MreB and related proteins	-	H9Q65_05635	rod shape-determining protein
scaffold201_size1711	DC_DC_01105	-	hypothetical protein	-	-	-	-	-	-	H9Q65_05645	hypothetical protein
scaffold201_size1711	DC_DC_01106	-	hypothetical protein	-	-	-	-	-	-	H9Q65_05650	hypothetical protein
scaffold201_size1711	DC_DC_01107	-	hypothetical protein	-	-	-	-	-	-	H9Q65_05655	hypothetical protein
scaffold202_size1666	DC_DC_01108	-	hypothetical protein	-	-	-	-	-	-	H9Q65_05665	hypothetical protein
scaffold202_size1666	DC_DC_01109	-	hypothetical protein	-	-	-	-	-	-	H9Q65_05670	hypothetical protein
scaffold203_size1645	DC_DC_01110	-	hypothetical protein	-	-	-	-	-	-	H9Q65_05675	hypothetical protein
scaffold203_size1645	DC_DC_01111	-	hypothetical protein	-	-	-	-	-	-	-	-
scaffold204_size1637	DC_DC_01112	-	hypothetical protein	-	-	-	-	-	-	H9Q65_05685	hypothetical protein
scaffold204_size1637	DC_DC_01113	ugpQ	Glycerophosphodiester phosphodiesterase%2C cytoplasmic	COG0584	Glycerophosphoryl diester phosphodiesterase	Glycerophospholipid metabolism	K01126	glycerophosphoryl diester phosphodiesterase [EC:3.1.4.46]	-	H9Q65_05690	hypothetical protein
scaffold204_size1637	DC_DC_01114	-	hypothetical protein	-	-	-	-	-	-	H9Q65_05695	hypothetical protein
scaffold205_size1624	DC_DC_01115	-	hypothetical protein	-	-	-	-	-	-	H9Q65_05700	hypothetical protein
scaffold206_size1621	DC_DC_01116	-	hypothetical protein	-	-	-	-	-	-	H9Q65_05705	hypothetical protein
scaffold206_size1621	DC_DC_01117	-	hypothetical protein	-	-	-	-	-	-	-	-
scaffold206_size1621	DC_DC_01118	-	hypothetical protein	-	-	-	-	-	-	H9Q65_05710	hypothetical protein
scaffold206_size1621	DC_DC_01119	-	hypothetical protein	-	-	-	-	-	-	H9Q65_05715	hypothetical protein
scaffold207_size1612	DC_DC_01120	-	hypothetical protein	-	-	-	-	-	-	H9Q65_05720	hypothetical protein
scaffold208_size1611	DC_DC_01121	-	hypothetical protein	-	-	-	-	-	-	H9Q65_05730	Nif3-like dinuclear metal center hexameric protein
scaffold208_size1611	DC_DC_01122	-	hypothetical protein	-	-	-	-	-	-	H9Q65_05735	hypothetical protein
scaffold208_size1611	DC_DC_01123	-	hypothetical protein	COG2003	DNA repair proteins	-	K03630	DNA repair protein RadC	-	H9Q65_05740	hypothetical protein
scaffold209_size1591	DC_DC_01124	-	hypothetical protein	-	-	-	-	-	-	H9Q65_05745	hypothetical protein
scaffold210_size1585	DC_DC_01125	-	hypothetical protein	-	-	-	-	-	-	H9Q65_05755	plectrovirus svts2 rep protein
scaffold211_size1584	DC_DC_01126	-	hypothetical protein	-	-	-	-	-	-	H9Q65_05760	hypothetical protein
scaffold211_size1584	DC_DC_01127	-	hypothetical protein	-	-	-	-	-	-	H9Q65_05765	hypothetical protein
scaffold213_size1573	DC_DC_01128	-	hypothetical protein	-	-	-	-	-	-	H9Q65_05780	hypothetical protein
scaffold213_size1573	DC_DC_01129	-	hypothetical protein	-	-	-	-	-	-	H9Q65_05785	hypothetical protein
scaffold214_size1572	DC_DC_01130	-	hypothetical protein	-	-	-	-	-	-	H9Q65_05790	hypothetical protein
scaffold214_size1572	DC_DC_01131	-	hypothetical protein	-	-	-	-	-	-	H9Q65_05795	hypothetical protein
scaffold215_size1572	DC_DC_01132	-	hypothetical protein	-	-	-	-	-	-	-	-
scaffold215_size1572	DC_DC_01133	-	hypothetical protein	-	-	-	-	-	-	H9Q65_05805	hypothetical protein
scaffold215_size1572	DC_DC_01134	-	hypothetical protein	-	-	-	-	-	-	H9Q65_05810	hypothetical protein
scaffold215_size1572	DC_DC_01135	-	hypothetical protein	-	-	-	-	-	-	H9Q65_05815	hypothetical protein
scaffold215_size1572	DC_DC_01136	-	hypothetical protein	-	-	-	-	-	-	H9Q65_05820	hypothetical protein
scaffold216_size1555	DC_DC_01137	-	hypothetical protein	-	-	-	-	-	-	H9Q65_06125	hypothetical protein
scaffold216_size1555	DC_DC_01138	-	hypothetical protein	-	-	-	-	-	-	H9Q65_05825	hypothetical protein
scaffold216_size1555	DC_DC_01139	-	hypothetical protein	-	-	-	-	-	-	H9Q65_05830	hypothetical protein
scaffold217_size1554	DC_DC_01140	-	hypothetical protein	-	-	-	-	-	-	H9Q65_05835	hypothetical protein
scaffold217_size1554	DC_DC_01141	-	hypothetical protein	-	-	-	-	-	-	H9Q65_05840	hypothetical protein
scaffold217_size1554	DC_DC_01142	-	hypothetical protein	-	-	-	-	-	-	-	-
scaffold218_size1550	DC_DC_01143	traG_2	Conjugal transfer protein TraG	COG3505	Type IV secretory pathway, VirD4 components	Bacterial secretion system	K03205	type IV secretion system protein VirD4 [EC:7.4.2.8]	-	H9Q65_05850	type IV secretory system conjugative DNA transfer family protein
scaffold219_size1538	DC_DC_01144	-	hypothetical protein	-	-	-	-	-	-	H9Q65_05855	hypothetical protein
scaffold219_size1538	DC_DC_01145	-	hypothetical protein	-	-	-	-	-	-	H9Q65_05860	hypothetical protein
scaffold220_size1529	DC_DC_01146	-	hypothetical protein	-	-	-	-	-	-	-	-
scaffold221_size1528	DC_DC_01147	-	hypothetical protein	COG1674	DNA segregation ATPase FtsK/SpoIIIE and related proteins	-	-	-	-	H9Q65_05870	type IV secretory system conjugative DNA transfer family protein
scaffold221_size1528	DC_DC_01148	-	hypothetical protein	-	-	-	-	-	-	H9Q65_05875	hypothetical protein
scaffold221_size1528	DC_DC_01149	-	hypothetical protein	-	-	-	-	-	-	H9Q65_05880	hypothetical protein
scaffold221_size1528	DC_DC_01150	-	hypothetical protein	-	-	-	-	-	-	H9Q65_05885	hypothetical protein
scaffold222_size1528	DC_DC_01151	-	hypothetical protein	-	-	-	-	-	-	H9Q65_05890	hypothetical protein
scaffold224_size1512	DC_DC_01152	-	hypothetical protein	COG3557	Uncharacterized domain/protein associated with RNAses G and E	-	K07586	uncharacterized protein	-	H9Q65_05905	DUF402 domain-containing protein
scaffold224_size1512	DC_DC_01153	-	tRNA-His(gtg)	-	-	-	-	-	-	-	-
scaffold225_size1495	DC_DC_01154	-	hypothetical protein	COG2503	Predicted secreted acid phosphatase	-	-	-	-	H9Q65_05915	hypothetical protein
scaffold225_size1495	DC_DC_01155	-	hypothetical protein	-	-	-	-	-	-	H9Q65_05920	hypothetical protein
scaffold226_size1482	DC_DC_01156	-	hypothetical protein	-	-	-	-	-	-	H9Q65_05925	hypothetical protein
scaffold226_size1482	DC_DC_01157	-	hypothetical protein	-	-	-	-	-	-	-	-
scaffold227_size1476	DC_DC_01158	-	hypothetical protein	-	-	-	-	-	-	H9Q65_05935	hypothetical protein
scaffold227_size1476	DC_DC_01159	-	hypothetical protein	-	-	-	-	-	-	H9Q65_05940	hypothetical protein
scaffold228_size1461	DC_DC_01160	-	hypothetical protein	-	-	-	-	-	-	H9Q65_05950	hypothetical protein
scaffold228_size1461	DC_DC_01161	-	hypothetical protein	-	-	-	-	-	-	-	-
scaffold229_size1452	DC_DC_01162	-	hypothetical protein	-	-	-	-	-	-	H9Q65_05965	hypothetical protein
scaffold229_size1452	DC_DC_01163	-	hypothetical protein	-	-	-	-	-	-	H9Q65_05970	hypothetical protein
scaffold230_size1445	DC_DC_01164	-	16S ribosomal RNA	-	-	-	-	-	-	-	-
scaffold231_size1429	DC_DC_01165	-	hypothetical protein	-	-	-	-	-	-	H9Q65_05980	hypothetical protein
scaffold231_size1429	DC_DC_01166	-	hypothetical protein	-	-	-	-	-	-	H9Q65_05985	hypothetical protein
scaffold232_size1428	DC_DC_01167	-	hypothetical protein	-	-	-	-	-	-	H9Q65_05990	hypothetical protein
scaffold232_size1428	DC_DC_01168	-	hypothetical protein	-	-	-	-	-	-	H9Q65_05995	hypothetical protein
scaffold232_size1428	DC_DC_01169	-	hypothetical protein	-	-	-	-	-	-	H9Q65_06000	hypothetical protein
scaffold233_size1414	DC_DC_01170	-	hypothetical protein	-	-	-	-	-	-	H9Q65_06005	hypothetical protein
scaffold233_size1414	DC_DC_01171	lagD	Lactococcin-G-processing and transport ATP-binding protein LagD	COG2274	ABC-type bacteriocin/lantibiotic exporters, contain an N-terminal double-glycine peptidase domain	-	-	-	-	H9Q65_06010	hypothetical protein
scaffold234_size1413	DC_DC_01172	-	hypothetical protein	COG0776	Bacterial nucleoid DNA-binding protein	-	-	-	-	H9Q65_06015	HU family DNA-binding protein
scaffold234_size1413	DC_DC_01173	-	hypothetical protein	-	-	-	-	-	-	H9Q65_06020	hypothetical protein
scaffold234_size1413	DC_DC_01174	-	hypothetical protein	-	-	-	-	-	-	H9Q65_06025	hypothetical protein
scaffold236_size1407	DC_DC_01175	-	hypothetical protein	-	-	-	-	-	-	H9Q65_06040	hypothetical protein
scaffold237_size1399	DC_DC_01176	-	hypothetical protein	-	-	-	-	-	-	H9Q65_06045	hypothetical protein
scaffold238_size1391	DC_DC_01177	-	hypothetical protein	-	-	-	-	-	-	H9Q65_06055	hypothetical protein
scaffold238_size1391	DC_DC_01178	-	hypothetical protein	-	-	-	-	-	-	H9Q65_06060	hypothetical protein
scaffold239_size1377	DC_DC_01179	-	hypothetical protein	-	-	-	-	-	-	H9Q65_06070	hypothetical protein
scaffold240_size1374	DC_DC_01180	-	hypothetical protein	-	-	-	-	-	-	H9Q65_06080	hypothetical protein
scaffold240_size1374	DC_DC_01181	-	hypothetical protein	-	-	-	-	-	-	H9Q65_06085	hypothetical protein
scaffold240_size1374	DC_DC_01182	-	hypothetical protein	COG0776	Bacterial nucleoid DNA-binding protein	-	-	-	-	H9Q65_06090	HU family DNA-binding protein
scaffold241_size1369	DC_DC_01183	-	hypothetical protein	-	-	-	-	-	-	H9Q65_06095	hypothetical protein
scaffold242_size1367	DC_DC_01184	-	hypothetical protein	-	-	-	-	-	-	H9Q65_06100	hypothetical protein
scaffold242_size1367	DC_DC_01185	-	hypothetical protein	-	-	-	-	-	-	H9Q65_06105	hypothetical protein
scaffold243_size1334	DC_DC_01186	-	hypothetical protein	-	-	-	-	-	-	H9Q65_06110	hypothetical protein
scaffold244_size1332	DC_DC_01187	-	hypothetical protein	-	-	-	-	-	-	H9Q65_06120	hypothetical protein
scaffold244_size1332	DC_DC_01188	-	hypothetical protein	-	-	-	-	-	-	H9Q65_06125	hypothetical protein
scaffold245_size1322	DC_DC_01189	-	hypothetical protein	-	-	-	-	-	-	H9Q65_06130	hypothetical protein
scaffold245_size1322	DC_DC_01190	-	hypothetical protein	-	-	-	-	-	-	H9Q65_06135	hypothetical protein
scaffold246_size1320	DC_DC_01191	-	hypothetical protein	-	-	-	-	-	-	H9Q65_06145	hypothetical protein
scaffold247_size1315	DC_DC_01192	-	hypothetical protein	-	-	-	-	-	-	H9Q65_06150	hypothetical protein
scaffold247_size1315	DC_DC_01193	-	hypothetical protein	-	-	-	-	-	-	H9Q65_06155	hypothetical protein
scaffold248_size1300	DC_DC_01194	-	hypothetical protein	-	-	-	-	-	-	H9Q65_06165	hypothetical protein
scaffold248_size1300	DC_DC_01195	-	hypothetical protein	-	-	-	-	-	-	H9Q65_06170	hypothetical protein
scaffold249_size1294	DC_DC_01196	-	hypothetical protein	-	-	-	-	-	-	H9Q65_06175	hypothetical protein
scaffold250_size1285	DC_DC_01197	-	hypothetical protein	-	-	-	-	-	-	H9Q65_06180	hypothetical protein
scaffold250_size1285	DC_DC_01198	-	hypothetical protein	-	-	-	-	-	-	H9Q65_06185	hypothetical protein
scaffold251_size1272	DC_DC_01199	-	hypothetical protein	-	-	-	-	-	-	H9Q65_06190	hypothetical protein
scaffold251_size1272	DC_DC_01200	-	hypothetical protein	-	-	-	-	-	-	H9Q65_06195	hypothetical protein
scaffold252_size1269	DC_DC_01201	-	hypothetical protein	-	-	-	-	-	-	H9Q65_06200	hypothetical protein
scaffold253_size1251	DC_DC_01202	-	hypothetical protein	-	-	-	-	-	-	-	-
scaffold254_size1248	DC_DC_01203	-	hypothetical protein	-	-	-	-	-	-	H9Q65_06210	hypothetical protein
scaffold254_size1248	DC_DC_01204	-	hypothetical protein	-	-	-	-	-	-	H9Q65_06215	hypothetical protein
scaffold255_size1236	DC_DC_01205	-	hypothetical protein	-	-	-	-	-	-	H9Q65_06220	hypothetical protein
scaffold256_size1216	DC_DC_01206	-	hypothetical protein	-	-	-	-	-	-	-	-
scaffold256_size1216	DC_DC_01207	-	hypothetical protein	-	-	-	-	-	-	-	-
scaffold256_size1216	DC_DC_01208	-	hypothetical protein	-	-	-	-	-	-	H9Q65_06230	hypothetical protein
scaffold256_size1216	DC_DC_01209	-	hypothetical protein	-	-	-	-	-	-	H9Q65_06235	hypothetical protein
scaffold256_size1216	DC_DC_01210	-	hypothetical protein	-	-	-	-	-	-	-	-
scaffold257_size1216	DC_DC_01211	-	hypothetical protein	-	-	-	-	-	-	H9Q65_06240	hypothetical protein
scaffold257_size1216	DC_DC_01212	-	hypothetical protein	COG5192	GTP-binding protein required for 40S ribosome biogenesis	-	-	-	-	H9Q65_06245	hypothetical protein
scaffold258_size1213	DC_DC_01213	-	hypothetical protein	-	-	-	-	-	-	H9Q65_06250	hypothetical protein
scaffold258_size1213	DC_DC_01214	-	hypothetical protein	COG2383	Uncharacterized conserved protein	-	-	-	-	H9Q65_06255	hypothetical protein
scaffold259_size1209	DC_DC_01215	-	hypothetical protein	-	-	-	-	-	-	H9Q65_06260	DUF285 domain-containing protein
scaffold260_size1192	DC_DC_01216	-	hypothetical protein	-	-	-	-	-	-	H9Q65_06265	hypothetical protein
scaffold260_size1192	DC_DC_01217	-	hypothetical protein	-	-	-	-	-	-	H9Q65_06270	hypothetical protein
scaffold260_size1192	DC_DC_01218	-	hypothetical protein	-	-	-	-	-	-	H9Q65_06275	hypothetical protein
scaffold261_size1182	DC_DC_01219	-	hypothetical protein	-	-	-	-	-	-	-	-
scaffold261_size1182	DC_DC_01220	-	hypothetical protein	-	-	-	-	-	-	-	-
scaffold261_size1182	DC_DC_01221	-	hypothetical protein	-	-	-	-	-	-	H9Q65_06290	hypothetical protein
scaffold261_size1182	DC_DC_01222	-	hypothetical protein	-	-	-	-	-	-	H9Q65_06295	hypothetical protein
scaffold262_size1181	DC_DC_01223	-	hypothetical protein	-	-	-	-	-	-	H9Q65_06300	hypothetical protein
scaffold263_size1170	DC_DC_01224	-	hypothetical protein	-	-	-	-	-	-	-	-
scaffold263_size1170	DC_DC_01225	-	hypothetical protein	-	-	-	-	-	-	H9Q65_06305	hypothetical protein
scaffold264_size1148	DC_DC_01226	-	hypothetical protein	-	-	-	-	-	-	H9Q65_06310	hAT transposon family protein
scaffold265_size1127	DC_DC_01227	-	hypothetical protein	-	-	-	-	-	-	H9Q65_06315	hypothetical protein
scaffold266_size1123	DC_DC_01228	-	hypothetical protein	-	-	-	-	-	-	H9Q65_06320	hypothetical protein
scaffold267_size1113	DC_DC_01229	ftsK	DNA translocase FtsK	COG1674	DNA segregation ATPase FtsK/SpoIIIE and related proteins	-	K03466	DNA segregation ATPase FtsK/SpoIIIE, S-DNA-T family	-	H9Q65_06325	DNA translocase FtsK
scaffold268_size1110	DC_DC_01230	-	hypothetical protein	-	-	-	-	-	-	H9Q65_06330	hypothetical protein
scaffold270_size1104	DC_DC_01231	-	hypothetical protein	-	-	-	-	-	-	-	-
scaffold270_size1104	DC_DC_01232	ssbA_2	Single-stranded DNA-binding protein A	COG0629	Single-stranded DNA-binding protein	DNA replication	K03111	single-strand DNA-binding protein	-	-	-
scaffold270_size1104	DC_DC_01233	-	hypothetical protein	COG0629	Single-stranded DNA-binding protein	-	-	-	-	-	-
scaffold271_size1096	DC_DC_01234	-	hypothetical protein	-	-	-	-	-	-	-	-
scaffold271_size1096	DC_DC_01235	tpx	putative thiol peroxidase	COG2077	Peroxiredoxin	-	K11065	thiol peroxidase, atypical 2-Cys peroxiredoxin [EC:1.11.1.15]	-	H9Q65_06345	thiol peroxidase
scaffold272_size1082	DC_DC_01236	-	hypothetical protein	-	-	-	-	-	-	H9Q65_06350	hypothetical protein
scaffold272_size1082	DC_DC_01237	-	hypothetical protein	-	-	-	-	-	-	H9Q65_06355	hypothetical protein
scaffold273_size1068	DC_DC_01238	-	hypothetical protein	-	-	-	-	-	-	H9Q65_06365	hypothetical protein
scaffold273_size1068	DC_DC_01239	-	hypothetical protein	-	-	-	-	-	-	H9Q65_06370	hypothetical protein
scaffold275_size1037	DC_DC_01240	-	hypothetical protein	-	-	-	-	-	-	H9Q65_06375	hypothetical protein
scaffold276_size1036	DC_DC_01241	-	hypothetical protein	-	-	-	-	-	-	H9Q65_06385	hypothetical protein
scaffold278_size1032	DC_DC_01242	-	hypothetical protein	-	-	-	-	-	-	-	-
scaffold278_size1032	DC_DC_01243	-	hypothetical protein	-	-	-	-	-	-	H9Q65_06400	hypothetical protein
scaffold283_size1891	DC_DC_01244	-	hypothetical protein	-	-	-	-	-	-	H9Q65_06425	hypothetical protein
scaffold283_size1891	DC_DC_01245	-	hypothetical protein	-	-	-	-	-	-	-	-

## Sheet: DCM
ScaffoldID	locusID	GeneName	Prokka_Annotation	COG	COG_Annotation	Pathway	KO	DEFINITION	CAZy	NCBI_locusID	NCBI_Annotation
scaffold1	KIIIGDCO_00001	-	hypothetical protein	-	-	-	-	-	-	-	-
scaffold1	KIIIGDCO_00002	-	hypothetical protein	-	-	-	-	-	-	H9Q67_00010	lipoprotein
scaffold1	KIIIGDCO_00003	yraA	Putative cysteine protease YraA	COG0693	Putative intracellular protease/amidase	-	K03152	protein deglycase [EC:3.5.1.124]	-	H9Q67_00015	DJ-1/PfpI family protein
scaffold1	KIIIGDCO_00004	ycfH	putative metal-dependent hydrolase YcfH	COG0084	Mg-dependent DNase	-	K03424	TatD DNase family protein [EC:3.1.21.-]	-	H9Q67_00020	TatD family hydrolase
scaffold1	KIIIGDCO_00005	mnmE	tRNA modification GTPase MnmE	COG0486	Predicted GTPase	-	K03650	tRNA modification GTPase [EC:3.6.-.-]	-	H9Q67_00025	tRNA uridine-5-carboxymethylaminomethyl(34) synthesis GTPase MnmE
scaffold1	KIIIGDCO_00006	-	hypothetical protein	COG1847	Predicted RNA-binding protein	-	K06346	spoIIIJ-associated protein	-	H9Q67_00030	hypothetical protein
scaffold1	KIIIGDCO_00007	yidC2	Membrane protein insertase YidC 2	COG0706	Preprotein translocase subunit YidC	Bacterial secretion system	K03217	YidC/Oxa1 family membrane protein insertase	-	H9Q67_00035	membrane protein insertase YidC
scaffold1	KIIIGDCO_00008	rnpA	Ribonuclease P protein component	COG0594	RNase P protein component	-	K03536	ribonuclease P protein component [EC:3.1.26.5]	-	H9Q67_00040	ribonuclease P protein component
scaffold1	KIIIGDCO_00009	rpmH	50S ribosomal protein L34	COG0230	Ribosomal protein L34	Ribosome	K02914	large subunit ribosomal protein L34	-	H9Q67_00045	50S ribosomal protein L34
scaffold1	KIIIGDCO_00010	dnaA	Chromosomal replication initiator protein DnaA	COG0593	ATPase involved in DNA replication initiation	Cell cycle - Caulobacter	K02313	chromosomal replication initiator protein	-	H9Q67_00050	chromosomal replication initiator protein DnaA
scaffold1	KIIIGDCO_00011	dnaN	DNA polymerase III subunit beta	COG0592	DNA polymerase sliding clamp subunit (PCNA homolog)	DNA replication	K02338	DNA polymerase III subunit beta [EC:2.7.7.7]	-	H9Q67_00055	DNA polymerase III subunit beta
scaffold1	KIIIGDCO_00012	-	hypothetical protein	COG3240	Phospholipase/lecithinase/hemolysin	-	-	-	CE16	H9Q67_00060	hypothetical protein
scaffold1	KIIIGDCO_00013	gyrB	DNA gyrase subunit B	COG0187	Type IIA topoisomerase (DNA gyrase/topo II, topoisomerase IV), B subunit	-	K02470	DNA gyrase subunit B [EC:5.6.2.2]	-	H9Q67_00065	DNA topoisomerase (ATP-hydrolyzing) subunit B
scaffold1	KIIIGDCO_00014	gyrA	DNA gyrase subunit A	COG0188	Type IIA topoisomerase (DNA gyrase/topo II, topoisomerase IV), A subunit	-	K02469	DNA gyrase subunit A [EC:5.6.2.2]	-	H9Q67_00070	DNA gyrase subunit A
scaffold1	KIIIGDCO_00015	serS	Serine--tRNA ligase	COG0172	Seryl-tRNA synthetase	Aminoacyl-tRNA biosynthesis	K01875	seryl-tRNA synthetase [EC:6.1.1.11]	-	H9Q67_00075	serine--tRNA ligase
scaffold1	KIIIGDCO_00016	-	Bacteria_small_SRP	-	-	-	-	-	-	-	-
scaffold1	KIIIGDCO_00017	tadA	tRNA-specific adenosine deaminase	COG0590	Cytosine/adenosine deaminases	-	K11991	tRNA(adenine34) deaminase [EC:3.5.4.33]	-	H9Q67_00085	nucleoside deaminase
scaffold1	KIIIGDCO_00018	dnaX_1	DNA polymerase III subunit tau	COG2812	DNA polymerase III, gamma/tau subunits	DNA replication	K02343	DNA polymerase III subunit gamma/tau [EC:2.7.7.7]	-	H9Q67_00090	DNA polymerase III subunit gamma/tau
scaffold1	KIIIGDCO_00019	ybaB	Nucleoid-associated protein YbaB	COG0718	Uncharacterized protein conserved in bacteria	-	K09747	uncharacterized protein	-	H9Q67_00095	YbaB/EbfC family nucleoid-associated protein
scaffold1	KIIIGDCO_00020	tmk	Thymidylate kinase	COG0125	Thymidylate kinase	Metabolic pathways	K00943	dTMP kinase [EC:2.7.4.9]	-	H9Q67_00100	dTMP kinase
scaffold1	KIIIGDCO_00021	dnaX_2	DNA polymerase III subunit tau	COG2812	DNA polymerase III, gamma/tau subunits	-	-	-	-	H9Q67_00105	hypothetical protein
scaffold1	KIIIGDCO_00022	yfiC	tRNA1(Val) (adenine(37)-N6)-methyltransferase	COG4123	Predicted O-methyltransferase	-	-	-	-	H9Q67_00110	methyltransferase
scaffold1	KIIIGDCO_00023	-	hypothetical protein	COG4123	Predicted O-methyltransferase	-	-	-	-	-	-
scaffold1	KIIIGDCO_00024	tilS	tRNA(Ile)-lysidine synthase	COG0037	Predicted ATPase of the PP-loop superfamily implicated in cell cycle control	-	K04075	tRNA(Ile)-lysidine synthase [EC:6.3.4.19]	-	H9Q67_00115	tRNA lysidine(34) synthetase TilS
scaffold1	KIIIGDCO_00025	ftsH	ATP-dependent zinc metalloprotease FtsH	COG0465	ATP-dependent Zn proteases	-	K03798	cell division protease FtsH [EC:3.4.24.-]	-	H9Q67_00120	ATP-dependent zinc metalloprotease FtsH
scaffold1	KIIIGDCO_00026	hpt	Hypoxanthine phosphoribosyltransferase	COG0634	Hypoxanthine-guanine phosphoribosyltransferase	Metabolic pathways	K00760	hypoxanthine phosphoribosyltransferase [EC:2.4.2.8]	-	H9Q67_00125	hypoxanthine phosphoribosyltransferase
scaffold1	KIIIGDCO_00027	-	hypothetical protein	COG0577	ABC-type antimicrobial peptide transport system, permease component	-	-	-	-	H9Q67_00130	ABC transporter permease
scaffold2	KIIIGDCO_00028	-	hypothetical protein	COG5283	Phage-related tail protein	-	-	-	-	H9Q67_00135	hypothetical protein
scaffold2	KIIIGDCO_00029	ychF	Ribosome-binding ATPase YchF	COG0012	Predicted GTPase, probable translation factor	-	K06942	ribosome-binding ATPase	-	H9Q67_00140	redox-regulated ATPase YchF
scaffold2	KIIIGDCO_00030	-	hypothetical protein	-	-	-	-	-	-	H9Q67_00145	hypothetical protein
scaffold2	KIIIGDCO_00031	-	hypothetical protein	-	-	-	-	-	-	H9Q67_00150	hypothetical protein
scaffold2	KIIIGDCO_00032	-	hypothetical protein	-	-	-	-	-	-	H9Q67_00155	hypothetical protein
scaffold2	KIIIGDCO_00033	gltX	Glutamate--tRNA ligase	COG0008	Glutamyl- and glutaminyl-tRNA synthetases	Aminoacyl-tRNA biosynthesis	K09698	nondiscriminating glutamyl-tRNA synthetase [EC:6.1.1.24]	-	H9Q67_00160	glutamate--tRNA ligase
scaffold2	KIIIGDCO_00034	-	Deoxyguanosinetriphosphate triphosphohydrolase-like protein	COG1078	HD superfamily phosphohydrolases	-	K06885	uncharacterized protein	-	H9Q67_00165	HD domain-containing protein
scaffold2	KIIIGDCO_00035	-	hypothetical protein	COG2250	Uncharacterized conserved protein related to C-terminal domain of eukaryotic chaperone, SACSIN	-	-	-	-	H9Q67_00170	hypothetical protein
scaffold2	KIIIGDCO_00036	argS	Arginine--tRNA ligase	COG0018	Arginyl-tRNA synthetase	Aminoacyl-tRNA biosynthesis	K01887	arginyl-tRNA synthetase [EC:6.1.1.19]	-	H9Q67_00175	arginine--tRNA ligase
scaffold2	KIIIGDCO_00037	rpoE	DNA-directed RNA polymerase subunit delta	COG3343	DNA-directed RNA polymerase, delta subunit	-	-	-	-	H9Q67_00180	DNA-directed RNA polymerase subunit delta
scaffold2	KIIIGDCO_00038	pyrG	CTP synthase	COG0504	CTP synthase (UTP-ammonia lyase)	Metabolic pathways	K01937	CTP synthase [EC:6.3.4.2]	-	H9Q67_00185	CTP synthase
scaffold2	KIIIGDCO_00039	fba	Fructose-bisphosphate aldolase	COG0191	Fructose/tagatose bisphosphate aldolase	Metabolic pathways	K01624	fructose-bisphosphate aldolase, class II [EC:4.1.2.13]	-	H9Q67_00190	class II fructose-1,6-bisphosphate aldolase
scaffold2	KIIIGDCO_00040	-	hypothetical protein	COG1661	Predicted DNA-binding protein with PD1-like DNA-binding motif	-	-	-	-	H9Q67_00195	hypothetical protein
scaffold2	KIIIGDCO_00041	rpiB	Ribose-5-phosphate isomerase B	COG0698	Ribose 5-phosphate isomerase RpiB	Metabolic pathways	K01808	ribose 5-phosphate isomerase B [EC:5.3.1.6]	-	H9Q67_00200	ribose 5-phosphate isomerase B
scaffold2	KIIIGDCO_00042	glyA	Serine hydroxymethyltransferase	COG0112	Glycine/serine hydroxymethyltransferase	Metabolic pathways	K00600	glycine hydroxymethyltransferase [EC:2.1.2.1]	-	H9Q67_00205	serine hydroxymethyltransferase
scaffold3	KIIIGDCO_00043	ecfT	Energy-coupling factor transporter transmembrane protein EcfT	COG0619	ABC-type cobalt transport system, permease component CbiQ and related transporters	ABC transporters	K16785	energy-coupling factor transport system permease protein	-	H9Q67_00210	energy-coupling factor transporter transmembrane protein EcfT
scaffold3	KIIIGDCO_00044	ecfA2	Energy-coupling factor transporter ATP-binding protein EcfA2	COG1122	ABC-type cobalt transport system, ATPase component	ABC transporters	K16787	energy-coupling factor transport system ATP-binding protein [EC:3.6.3.-]	-	H9Q67_00215	energy-coupling factor transporter ATPase
scaffold3	KIIIGDCO_00045	ecfA1	Energy-coupling factor transporter ATP-binding protein EcfA1	COG1122	ABC-type cobalt transport system, ATPase component	ABC transporters	K16786	energy-coupling factor transport system ATP-binding protein [EC:3.6.3.-]	-	H9Q67_00220	energy-coupling factor transporter ATPase
scaffold3	KIIIGDCO_00046	-	hypothetical protein	COG1196	Chromosome segregation ATPases	-	-	-	-	H9Q67_00225	hypothetical protein
scaffold3	KIIIGDCO_00047	-	hypothetical protein	COG0666	FOG: Ankyrin repeat	-	-	-	-	-	-
scaffold3	KIIIGDCO_00048	-	hypothetical protein	COG1384	Lysyl-tRNA synthetase (class I)	-	-	-	-	H9Q67_00235	hypothetical protein
scaffold3	KIIIGDCO_00049	-	hypothetical protein	-	-	-	-	-	-	H9Q67_00240	ankyrin repeat domain-containing protein
scaffold3	KIIIGDCO_00050	rplQ	50S ribosomal protein L17	COG0203	Ribosomal protein L17	Ribosome	K02879	large subunit ribosomal protein L17	-	H9Q67_00250	50S ribosomal protein L17
scaffold3	KIIIGDCO_00051	rpoA	DNA-directed RNA polymerase subunit alpha	COG0202	DNA-directed RNA polymerase, alpha subunit/40 kD subunit	RNA polymerase	K03040	DNA-directed RNA polymerase subunit alpha [EC:2.7.7.6]	-	H9Q67_00255	DNA-directed RNA polymerase subunit alpha
scaffold3	KIIIGDCO_00052	rpsK	30S ribosomal protein S11	COG0100	Ribosomal protein S11	Ribosome	K02948	small subunit ribosomal protein S11	-	H9Q67_00260	30S ribosomal protein S11
scaffold3	KIIIGDCO_00053	rpsM	30S ribosomal protein S13	COG0099	Ribosomal protein S13	Ribosome	K02952	small subunit ribosomal protein S13	-	H9Q67_00265	30S ribosomal protein S13
scaffold3	KIIIGDCO_00054	rpmJ	50S ribosomal protein L36	COG0257	Ribosomal protein L36	Ribosome	K02919	large subunit ribosomal protein L36	-	H9Q67_00270	50S ribosomal protein L36
scaffold3	KIIIGDCO_00055	infA	Translation initiation factor IF-1	COG0361	Translation initiation factor 1 (IF-1)	-	K02518	translation initiation factor IF-1	-	H9Q67_00275	translation initiation factor IF-1
scaffold3	KIIIGDCO_00056	map	Methionine aminopeptidase 1	COG0024	Methionine aminopeptidase	-	K01265	methionyl aminopeptidase [EC:3.4.11.18]	-	H9Q67_00280	type I methionyl aminopeptidase
scaffold3	KIIIGDCO_00057	adk	Adenylate kinase	COG0563	Adenylate kinase and related kinases	Metabolic pathways	K00939	adenylate kinase [EC:2.7.4.3]	-	H9Q67_00285	adenylate kinase
scaffold3	KIIIGDCO_00058	secY	Protein translocase subunit SecY	COG0201	Preprotein translocase subunit SecY	Bacterial secretion system	K03076	preprotein translocase subunit SecY	-	H9Q67_00290	preprotein translocase subunit SecY
scaffold3	KIIIGDCO_00059	rplO	50S ribosomal protein L15	COG0200	Ribosomal protein L15	Ribosome	K02876	large subunit ribosomal protein L15	-	H9Q67_00295	50S ribosomal protein L15
scaffold3	KIIIGDCO_00060	rpsE	30S ribosomal protein S5	COG0098	Ribosomal protein S5	Ribosome	K02988	small subunit ribosomal protein S5	-	H9Q67_00300	30S ribosomal protein S5
scaffold3	KIIIGDCO_00061	rplR	50S ribosomal protein L18	COG0256	Ribosomal protein L18	Ribosome	K02881	large subunit ribosomal protein L18	-	H9Q67_00305	50S ribosomal protein L18
scaffold3	KIIIGDCO_00062	rplF	50S ribosomal protein L6	COG0097	Ribosomal protein L6P/L9E	Ribosome	K02933	large subunit ribosomal protein L6	-	H9Q67_00310	50S ribosomal protein L6
scaffold3	KIIIGDCO_00063	rpsH	30S ribosomal protein S8	COG0096	Ribosomal protein S8	Ribosome	K02994	small subunit ribosomal protein S8	-	H9Q67_00315	30S ribosomal protein S8
scaffold3	KIIIGDCO_00064	rpsZ	30S ribosomal protein S14 type Z	COG0199	Ribosomal protein S14	Ribosome	K02954	small subunit ribosomal protein S14	-	H9Q67_00320	type Z 30S ribosomal protein S14
scaffold3	KIIIGDCO_00065	rplE	50S ribosomal protein L5	COG0094	Ribosomal protein L5	Ribosome	K02931	large subunit ribosomal protein L5	-	H9Q67_00325	50S ribosomal protein L5
scaffold3	KIIIGDCO_00066	rplX	50S ribosomal protein L24	COG0198	Ribosomal protein L24	Ribosome	K02895	large subunit ribosomal protein L24	-	H9Q67_00330	50S ribosomal protein L24
scaffold3	KIIIGDCO_00067	rplN	50S ribosomal protein L14	COG0093	Ribosomal protein L14	Ribosome	K02874	large subunit ribosomal protein L14	-	H9Q67_00335	50S ribosomal protein L14
scaffold3	KIIIGDCO_00068	rpsQ	30S ribosomal protein S17	COG0186	Ribosomal protein S17	Ribosome	K02961	small subunit ribosomal protein S17	-	H9Q67_00340	30S ribosomal protein S17
scaffold3	KIIIGDCO_00069	rpmC	50S ribosomal protein L29	COG0255	Ribosomal protein L29	-	-	-	-	H9Q67_00345	50S ribosomal protein L29
scaffold3	KIIIGDCO_00070	rplP	50S ribosomal protein L16	COG0197	Ribosomal protein L16/L10E	Ribosome	K02878	large subunit ribosomal protein L16	-	H9Q67_00350	50S ribosomal protein L16
scaffold3	KIIIGDCO_00071	rpsC	30S ribosomal protein S3	COG0092	Ribosomal protein S3	Ribosome	K02982	small subunit ribosomal protein S3	-	H9Q67_00355	30S ribosomal protein S3
scaffold3	KIIIGDCO_00072	rplV	50S ribosomal protein L22	COG0091	Ribosomal protein L22	Ribosome	K02890	large subunit ribosomal protein L22	-	H9Q67_00360	50S ribosomal protein L22
scaffold3	KIIIGDCO_00073	rpsS	30S ribosomal protein S19	COG0185	Ribosomal protein S19	Ribosome	K02965	small subunit ribosomal protein S19	-	H9Q67_00365	30S ribosomal protein S19
scaffold3	KIIIGDCO_00074	rplB	50S ribosomal protein L2	COG0090	Ribosomal protein L2	Ribosome	K02886	large subunit ribosomal protein L2	-	H9Q67_00370	50S ribosomal protein L2
scaffold3	KIIIGDCO_00075	rplW	50S ribosomal protein L23	COG0089	Ribosomal protein L23	Ribosome	K02892	large subunit ribosomal protein L23	-	H9Q67_00375	50S ribosomal protein L23
scaffold3	KIIIGDCO_00076	rplD	50S ribosomal protein L4	COG0088	Ribosomal protein L4	Ribosome	K02926	large subunit ribosomal protein L4	-	H9Q67_00380	50S ribosomal protein L4
scaffold3	KIIIGDCO_00077	rplC	50S ribosomal protein L3	COG0087	Ribosomal protein L3	Ribosome	K02906	large subunit ribosomal protein L3	-	H9Q67_00385	50S ribosomal protein L3
scaffold3	KIIIGDCO_00078	rpsJ	30S ribosomal protein S10	COG0051	Ribosomal protein S10	Ribosome	K02946	small subunit ribosomal protein S10	-	H9Q67_00390	30S ribosomal protein S10
scaffold3	KIIIGDCO_00079	trmB	tRNA (guanine-N(7)-)-methyltransferase	COG0220	Predicted S-adenosylmethionine-dependent methyltransferase	-	K03439	tRNA (guanine-N7-)-methyltransferase [EC:2.1.1.33]	-	H9Q67_00395	hypothetical protein
scaffold3	KIIIGDCO_00080	-	hypothetical protein	-	-	-	-	-	-	H9Q67_00400	ETX/MTX2 family pore-forming toxin
scaffold3	KIIIGDCO_00081	-	hypothetical protein	-	-	-	-	-	-	-	-
scaffold3	KIIIGDCO_00082	-	hypothetical protein	-	-	-	-	-	-	H9Q67_00405	hypothetical protein
scaffold3	KIIIGDCO_00083	-	hypothetical protein	-	-	-	-	-	-	H9Q67_00410	hypothetical protein
scaffold3	KIIIGDCO_00084	-	hypothetical protein	COG3505	Type IV secretory pathway, VirD4 components	-	-	-	-	H9Q67_00415	TraM recognition domain-containing protein
scaffold3	KIIIGDCO_00085	-	hypothetical protein	COG2805	Tfp pilus assembly protein, pilus retraction ATPase PilT	-	-	-	-	H9Q67_00420	DUF853 family protein
scaffold4	KIIIGDCO_00086	-	hypothetical protein	-	-	-	-	-	-	H9Q67_00425	hypothetical protein
scaffold4	KIIIGDCO_00087	-	hypothetical protein	-	-	-	-	-	-	H9Q67_00430	hypothetical protein
scaffold4	KIIIGDCO_00088	-	tRNA-Phe(gaa)	-	-	-	-	-	-	-	-
scaffold4	KIIIGDCO_00089	nagA	N-acetylglucosamine-6-phosphate deacetylase	COG1820	N-acetylglucosamine-6-phosphate deacetylase	Metabolic pathways	K01443	N-acetylglucosamine-6-phosphate deacetylase [EC:3.5.1.25]	CE9	H9Q67_00440	N-acetylglucosamine-6-phosphate deacetylase
scaffold4	KIIIGDCO_00090	nagB	Glucosamine-6-phosphate deaminase 1	COG0363	6-phosphogluconolactonase/Glucosamine-6-phosphate isomerase/deaminase	Metabolic pathways	K02564	glucosamine-6-phosphate deaminase [EC:3.5.99.6]	-	H9Q67_00445	glucosamine-6-phosphate deaminase
scaffold4	KIIIGDCO_00091	tpiA	Triosephosphate isomerase	COG0149	Triosephosphate isomerase	Metabolic pathways	K01803	triosephosphate isomerase (TIM) [EC:5.3.1.1]	-	H9Q67_00450	triose-phosphate isomerase
scaffold4	KIIIGDCO_00092	-	hypothetical protein	COG0013	Alanyl-tRNA synthetase	-	-	-	-	H9Q67_00455	hypothetical protein
scaffold4	KIIIGDCO_00093	gpmI	2%2C3-bisphosphoglycerate-independent phosphoglycerate mutase	COG0696	Phosphoglyceromutase	Metabolic pathways	K15633	2,3-bisphosphoglycerate-independent phosphoglycerate mutase [EC:5.4.2.12]	-	H9Q67_00460	2,3-bisphosphoglycerate-independent phosphoglycerate mutase
scaffold4	KIIIGDCO_00094	-	hypothetical protein	-	-	-	-	-	-	H9Q67_00465	hypothetical protein
scaffold4	KIIIGDCO_00095	-	hypothetical protein	-	-	-	-	-	-	H9Q67_00470	hypothetical protein
scaffold4	KIIIGDCO_00096	eno	Enolase	COG0148	Enolase	Metabolic pathways	K01689	enolase [EC:4.2.1.11]	-	H9Q67_00475	phosphopyruvate hydratase
scaffold4	KIIIGDCO_00097	pfkA	ATP-dependent 6-phosphofructokinase isozyme 1	COG0205	6-phosphofructokinase	Metabolic pathways	K00850	6-phosphofructokinase 1 [EC:2.7.1.11]	-	H9Q67_00480	ATP-dependent 6-phosphofructokinase
scaffold4	KIIIGDCO_00098	pyk	Pyruvate kinase	COG0469	Pyruvate kinase	Metabolic pathways	K00873	pyruvate kinase [EC:2.7.1.40]	-	H9Q67_00485	pyruvate kinase
scaffold4	KIIIGDCO_00099	thrS_1	Threonine--tRNA ligase	COG0441	Threonyl-tRNA synthetase	Aminoacyl-tRNA biosynthesis	K01868	threonyl-tRNA synthetase [EC:6.1.1.3]	-	H9Q67_00490	threonine--tRNA ligase
scaffold5	KIIIGDCO_00100	cutC	Copper homeostasis protein CutC	COG3142	Uncharacterized protein involved in copper resistance	-	K06201	copper homeostasis protein	-	H9Q67_00500	copper homeostasis protein
scaffold5	KIIIGDCO_00101	metK	S-adenosylmethionine synthase	COG0192	S-adenosylmethionine synthetase	Metabolic pathways	K00789	S-adenosylmethionine synthetase [EC:2.5.1.6]	-	H9Q67_00505	methionine adenosyltransferase
scaffold5	KIIIGDCO_00102	menH_1	2-succinyl-6-hydroxy-2%2C4-cyclohexadiene-1-carboxylate synthase	COG2267	Lysophospholipase	-	-	-	-	H9Q67_00510	alpha/beta hydrolase
scaffold5	KIIIGDCO_00103	-	hypothetical protein	COG1692	Uncharacterized protein conserved in bacteria	-	K09769	uncharacterized protein	-	H9Q67_00515	TIGR00282 family metallophosphoesterase
scaffold5	KIIIGDCO_00104	-	hypothetical protein	COG2739	Uncharacterized protein conserved in bacteria	-	K09787	uncharacterized protein	-	H9Q67_00520	DNA-binding protein
scaffold5	KIIIGDCO_00105	ftsY	Signal recognition particle receptor FtsY	COG0552	Signal recognition particle GTPase	Bacterial secretion system	K03110	fused signal recognition particle receptor	-	H9Q67_00525	signal recognition particle-docking protein FtsY
scaffold5	KIIIGDCO_00106	dnaJ_1	Chaperone protein DnaJ	COG0484	DnaJ-class molecular chaperone with C-terminal Zn finger domain	-	-	-	-	H9Q67_00530	DnaJ domain-containing protein
scaffold5	KIIIGDCO_00107	-	putative ABC transporter permease MG468	COG0577	ABC-type antimicrobial peptide transport system, permease component	-	-	-	-	H9Q67_00535	ABC transporter permease
scaffold5	KIIIGDCO_00108	-	hypothetical protein	-	-	-	-	-	-	H9Q67_00540	hypothetical protein
scaffold5	KIIIGDCO_00109	-	hypothetical protein	-	-	-	-	-	-	H9Q67_00545	hypothetical protein
scaffold5	KIIIGDCO_00110	ybiT	putative ABC transporter ATP-binding protein YbiT	COG0488	ATPase components of ABC transporters with duplicated ATPase domains	-	-	-	-	H9Q67_00550	ABC-F family ATP-binding cassette domain-containing protein
scaffold5	KIIIGDCO_00111	-	hypothetical protein	-	-	-	-	-	-	H9Q67_00555	hypothetical protein
scaffold5	KIIIGDCO_00112	-	hypothetical protein	-	-	-	-	-	-	H9Q67_00560	hypothetical protein
scaffold6	KIIIGDCO_00113	deoD	Purine nucleoside phosphorylase DeoD-type	COG0813	Purine-nucleoside phosphorylase	Metabolic pathways	K03784	purine-nucleoside phosphorylase [EC:2.4.2.1]	-	H9Q67_00565	purine-nucleoside phosphorylase
scaffold6	KIIIGDCO_00114	tsaD	tRNA N6-adenosine threonylcarbamoyltransferase	COG0533	Metal-dependent proteases with possible chaperone activity	-	K01409	N6-L-threonylcarbamoyladenine synthase [EC:2.3.1.234]	-	H9Q67_00570	tRNA (adenosine(37)-N6)-threonylcarbamoyltransferase complex transferase subunit TsaD
scaffold6	KIIIGDCO_00115	coaE	Dephospho-CoA kinase	COG0237	Dephospho-CoA kinase	Metabolic pathways	K00859	dephospho-CoA kinase [EC:2.7.1.24]	-	H9Q67_00575	dephospho-CoA kinase
scaffold6	KIIIGDCO_00116	-	Cobalamin	-	-	-	-	-	-	-	-
scaffold6	KIIIGDCO_00117	nrdF	Ribonucleoside-diphosphate reductase 2 subunit beta	COG0208	Ribonucleotide reductase, beta subunit	Metabolic pathways	K00526	ribonucleoside-diphosphate reductase beta chain [EC:1.17.4.1]	-	H9Q67_00580	class 1b ribonucleoside-diphosphate reductase subunit beta
scaffold6	KIIIGDCO_00118	nrdE1	Ribonucleoside-diphosphate reductase subunit alpha 1	COG0209	Ribonucleotide reductase, alpha subunit	Metabolic pathways	K00525	ribonucleoside-diphosphate reductase alpha chain [EC:1.17.4.1]	-	H9Q67_00585	class 1b ribonucleoside-diphosphate reductase subunit alpha
scaffold6	KIIIGDCO_00119	-	tRNA-Ser(gct)	-	-	-	-	-	-	-	-
scaffold6	KIIIGDCO_00120	ywiE	putative cardiolipin synthase YwiE	COG1502	Phosphatidylserine/phosphatidylglycerophosphate/cardiolipin synthases and related enzymes	Metabolic pathways	K06131	cardiolipin synthase A/B [EC:2.7.8.-]	-	H9Q67_00595	cardiolipin synthase
scaffold6	KIIIGDCO_00121	-	hypothetical protein	-	-	-	-	-	-	H9Q67_00600	acetyltransferase
scaffold6	KIIIGDCO_00122	-	hypothetical protein	-	-	-	-	-	-	H9Q67_00605	hypothetical protein
scaffold6	KIIIGDCO_00123	proS	Proline--tRNA ligase	COG0442	Prolyl-tRNA synthetase	Aminoacyl-tRNA biosynthesis	K01881	prolyl-tRNA synthetase [EC:6.1.1.15]	-	H9Q67_00610	proline--tRNA ligase
scaffold6	KIIIGDCO_00124	-	hypothetical protein	-	-	-	-	-	-	H9Q67_00615	hypothetical protein
scaffold6	KIIIGDCO_00125	-	hypothetical protein	-	-	-	-	-	-	H9Q67_00620	hypothetical protein
scaffold6	KIIIGDCO_00126	-	hypothetical protein	-	-	-	-	-	-	H9Q67_00625	hypothetical protein
scaffold6	KIIIGDCO_00127	acpM	Meromycolate extension acyl carrier protein	COG0236	Acyl carrier protein	Metabolic pathways	K02078	acyl carrier protein	-	H9Q67_00630	hypothetical protein
scaffold6	KIIIGDCO_00128	perR	Peroxide-responsive repressor PerR	COG0735	Fe2+/Zn2+ uptake regulation proteins	-	K03711	Fur family transcriptional regulator, ferric uptake regulator	-	H9Q67_00635	transcriptional repressor
scaffold6	KIIIGDCO_00129	-	tRNA-Trp(tca)	-	-	-	-	-	-	-	-
scaffold6	KIIIGDCO_00130	-	DegV domain-containing protein	COG1307	Uncharacterized protein conserved in bacteria	-	-	-	-	H9Q67_00645	DegV family protein
scaffold7	KIIIGDCO_00131	gatB	Aspartyl/glutamyl-tRNA(Asn/Gln) amidotransferase subunit B	COG0064	Asp-tRNAAsn/Glu-tRNAGln amidotransferase B subunit (PET112 homolog)	Aminoacyl-tRNA biosynthesis	K02434	aspartyl-tRNA(Asn)/glutamyl-tRNA(Gln) amidotransferase subunit B [EC:6.3.5.6 6.3.5.7]	-	H9Q67_00650	Asp-tRNA(Asn)/Glu-tRNA(Gln) amidotransferase subunit GatB
scaffold7	KIIIGDCO_00132	gatA	Glutamyl-tRNA(Gln) amidotransferase subunit A	COG0154	Asp-tRNAAsn/Glu-tRNAGln amidotransferase A subunit and related amidases	-	-	-	-	H9Q67_00655	Asp-tRNA(Asn)/Glu-tRNA(Gln) amidotransferase subunit GatA
scaffold7	KIIIGDCO_00133	gatC	Aspartyl/glutamyl-tRNA(Asn/Gln) amidotransferase subunit C	COG0721	Asp-tRNAAsn/Glu-tRNAGln amidotransferase C subunit	Aminoacyl-tRNA biosynthesis	K02435	aspartyl-tRNA(Asn)/glutamyl-tRNA(Gln) amidotransferase subunit C [EC:6.3.5.6 6.3.5.7]	-	H9Q67_00660	Asp-tRNA(Asn)/Glu-tRNA(Gln) amidotransferase subunit GatC
scaffold7	KIIIGDCO_00134	ligA	DNA ligase	COG0272	NAD-dependent DNA ligase (contains BRCT domain type II)	DNA replication	K01972	DNA ligase (NAD+) [EC:6.5.1.2]	-	H9Q67_00665	NAD-dependent DNA ligase LigA
scaffold7	KIIIGDCO_00135	-	hypothetical protein	-	-	-	-	-	-	H9Q67_00670	hypothetical protein
scaffold7	KIIIGDCO_00136	sodA	Superoxide dismutase [Mn]	COG0605	Superoxide dismutase	FoxO signaling pathway	K04564	superoxide dismutase, Fe-Mn family [EC:1.15.1.1]	-	H9Q67_00675	superoxide dismutase
scaffold7	KIIIGDCO_00137	-	hypothetical protein	COG1266	Predicted metal-dependent membrane protease	-	-	-	-	H9Q67_00680	CPBP family intramembrane metalloprotease
scaffold7	KIIIGDCO_00138	rluC	Ribosomal large subunit pseudouridine synthase C	COG0564	Pseudouridylate synthases, 23S RNA-specific	-	K06179	23S rRNA pseudouridine955/2504/2580 synthase [EC:5.4.99.24]	-	H9Q67_00685	RluA family pseudouridine synthase
scaffold7	KIIIGDCO_00139	-	hypothetical protein	-	-	-	-	-	-	H9Q67_00690	hypothetical protein
scaffold7	KIIIGDCO_00140	-	hypothetical protein	-	-	-	-	-	-	H9Q67_00695	Abi family protein
scaffold7	KIIIGDCO_00141	-	hypothetical protein	-	-	-	-	-	-	H9Q67_00700	hypothetical protein
scaffold7	KIIIGDCO_00142	-	hypothetical protein	-	-	-	-	-	-	-	-
scaffold7	KIIIGDCO_00143	soj_1	Sporulation initiation inhibitor protein Soj	COG1192	ATPases involved in chromosome partitioning	-	K03496	chromosome partitioning protein	-	H9Q67_00705	ParA family protein
scaffold7	KIIIGDCO_00144	-	hypothetical protein	-	-	-	-	-	-	H9Q67_00710	hypothetical protein
scaffold8	KIIIGDCO_00145	-	hypothetical protein	-	-	-	-	-	-	H9Q67_00715	hypothetical protein
scaffold8	KIIIGDCO_00146	-	hypothetical protein	-	-	-	-	-	-	H9Q67_00720	hypothetical protein
scaffold8	KIIIGDCO_00147	-	hypothetical protein	-	-	-	-	-	-	H9Q67_00725	hypothetical protein
scaffold8	KIIIGDCO_00148	-	hypothetical protein	-	-	-	-	-	-	H9Q67_00730	hypothetical protein
scaffold8	KIIIGDCO_00149	-	hypothetical protein	-	-	-	-	-	-	H9Q67_00735	hypothetical protein
scaffold8	KIIIGDCO_00150	upp	Uracil phosphoribosyltransferase	COG0035	Uracil phosphoribosyltransferase	Metabolic pathways	K00761	uracil phosphoribosyltransferase [EC:2.4.2.9]	-	H9Q67_00740	uracil phosphoribosyltransferase
scaffold8	KIIIGDCO_00151	-	hypothetical protein	-	-	-	-	-	-	H9Q67_00745	hypothetical protein
scaffold8	KIIIGDCO_00152	atpB	ATP synthase subunit a	COG0356	F0F1-type ATP synthase, subunit a	Metabolic pathways	K02108	F-type H+-transporting ATPase subunit a	-	H9Q67_00750	F0F1 ATP synthase subunit A
scaffold8	KIIIGDCO_00153	atpE	ATP synthase subunit c%2C sodium ion specific	COG0636	F0F1-type ATP synthase, subunit c/Archaeal/vacuolar-type H+-ATPase, subunit K	Metabolic pathways	K02110	F-type H+-transporting ATPase subunit c	-	H9Q67_00755	ATP synthase F0 subunit C
scaffold8	KIIIGDCO_00154	atpF	ATP synthase subunit b%2C sodium ion specific	COG0711	F0F1-type ATP synthase, subunit b	Metabolic pathways	K02109	F-type H+-transporting ATPase subunit b	-	H9Q67_00760	F0F1 ATP synthase subunit B
scaffold8	KIIIGDCO_00155	atpH	ATP synthase subunit delta	COG0712	F0F1-type ATP synthase, delta subunit (mitochondrial oligomycin sensitivity protein)	Metabolic pathways	K02113	F-type H+-transporting ATPase subunit delta	-	H9Q67_00765	F0F1 ATP synthase subunit delta
scaffold8	KIIIGDCO_00156	atpA	ATP synthase subunit alpha	COG0056	F0F1-type ATP synthase, alpha subunit	Metabolic pathways	K02111	F-type H+/Na+-transporting ATPase subunit alpha [EC:7.1.2.2 7.2.2.1]	-	H9Q67_00770	F0F1 ATP synthase subunit alpha
scaffold8	KIIIGDCO_00157	atpG	ATP synthase gamma chain%2C sodium ion specific	COG0224	F0F1-type ATP synthase, gamma subunit	Metabolic pathways	K02115	F-type H+-transporting ATPase subunit gamma	-	H9Q67_00775	ATP synthase F1 subunit gamma
scaffold8	KIIIGDCO_00158	atpD	ATP synthase subunit beta%2C sodium ion specific	COG0055	F0F1-type ATP synthase, beta subunit	Metabolic pathways	K02112	F-type H+/Na+-transporting ATPase subunit beta [EC:7.1.2.2 7.2.2.1]	-	H9Q67_00780	F0F1 ATP synthase subunit beta
scaffold8	KIIIGDCO_00159	atpC	ATP synthase epsilon chain	COG0355	F0F1-type ATP synthase, epsilon subunit (mitochondrial delta subunit)	Metabolic pathways	K02114	F-type H+-transporting ATPase subunit epsilon	-	H9Q67_00785	F0F1 ATP synthase subunit epsilon
scaffold8	KIIIGDCO_00160	-	hypothetical protein	-	-	-	-	-	-	H9Q67_00790	hypothetical protein
scaffold8	KIIIGDCO_00161	ptsG	PTS system glucose-specific EIICBA component	COG1263	Phosphotransferase system IIC components, glucose/maltose/N-acetylglucosamine-specific	Metabolic pathways	K20118	glucose PTS system EIICBA or EIICB component [EC:2.7.1.199]	-	H9Q67_00795	PTS transporter subunit EIIC
scaffold8	KIIIGDCO_00162	-	hypothetical protein	-	-	-	-	-	-	H9Q67_00800	hypothetical protein
scaffold8	KIIIGDCO_00163	-	hypothetical protein	-	-	-	-	-	-	H9Q67_00805	DNA alkylation repair protein
scaffold8	KIIIGDCO_00164	-	hypothetical protein	-	-	-	-	-	-	H9Q67_00815	hypothetical protein
scaffold9	KIIIGDCO_00165	-	hypothetical protein	-	-	-	-	-	-	H9Q67_00820	hypothetical protein
scaffold9	KIIIGDCO_00166	-	hypothetical protein	-	-	-	-	-	-	H9Q67_00825	hypothetical protein
scaffold9	KIIIGDCO_00167	-	hypothetical protein	-	-	-	-	-	-	H9Q67_00830	hypothetical protein
scaffold9	KIIIGDCO_00168	-	hypothetical protein	-	-	-	-	-	-	H9Q67_00835	hypothetical protein
scaffold9	KIIIGDCO_00169	-	hypothetical protein	-	-	-	-	-	-	H9Q67_00840	hypothetical protein
scaffold9	KIIIGDCO_00170	cshB	DEAD-box ATP-dependent RNA helicase CshB	COG0513	Superfamily II DNA and RNA helicases	-	K18692	ATP-dependent RNA helicase CshB [EC:3.6.4.13]	-	H9Q67_00845	DEAD/DEAH box helicase
scaffold9	KIIIGDCO_00171	nfo	putative endonuclease 4	COG0648	Endonuclease IV	Base excision repair	K01151	deoxyribonuclease IV [EC:3.1.21.2]	-	H9Q67_00850	deoxyribonuclease IV
scaffold9	KIIIGDCO_00172	nadD	Nicotinate-nucleotide adenylyltransferase	COG1057	Nicotinic acid mononucleotide adenylyltransferase	Metabolic pathways	K00969	nicotinate-nucleotide adenylyltransferase [EC:2.7.7.18]	-	H9Q67_00855	nicotinate-nucleotide adenylyltransferase
scaffold9	KIIIGDCO_00173	dpnA	Modification methylase DpnIIB	COG0863	DNA modification methylase	-	-	-	-	H9Q67_00860	site-specific DNA-methyltransferase
scaffold9	KIIIGDCO_00174	-	hypothetical protein	-	-	-	-	-	-	H9Q67_00865	hypothetical protein
scaffold9	KIIIGDCO_00175	-	Putative multidrug export ATP-binding/permease protein	COG1132	ABC-type multidrug transport system, ATPase and permease components	-	K06147	ATP-binding cassette, subfamily B, bacterial	-	H9Q67_00870	ABC transporter ATP-binding protein
scaffold9	KIIIGDCO_00176	-	hypothetical protein	COG4637	Predicted ATPase	-	-	-	-	H9Q67_00875	hypothetical protein
scaffold9	KIIIGDCO_00177	-	hypothetical protein	-	-	-	-	-	-	H9Q67_00880	ATP-binding protein
scaffold9	KIIIGDCO_00178	ptsI	Phosphoenolpyruvate-protein phosphotransferase	COG1080	Phosphoenolpyruvate-protein kinase (PTS system EI component in bacteria)	Phosphotransferase system (PTS)	K08483	phosphoenolpyruvate-protein phosphotransferase (PTS system enzyme I) [EC:2.7.3.9]	-	H9Q67_00885	phosphoenolpyruvate--protein phosphotransferase
scaffold9	KIIIGDCO_00179	crr	PTS system glucose-specific EIIA component	COG2190	Phosphotransferase system IIA components	Metabolic pathways	K02777	sugar PTS system EIIA component [EC:2.7.1.-]	-	H9Q67_00890	PTS glucose transporter subunit IIA
scaffold9	KIIIGDCO_00180	menH_2	2-succinyl-6-hydroxy-2%2C4-cyclohexadiene-1-carboxylate synthase	COG2267	Lysophospholipase	-	-	-	-	H9Q67_00895	alpha/beta hydrolase
scaffold9	KIIIGDCO_00181	-	hypothetical protein	-	-	-	-	-	-	H9Q67_00900	hypothetical protein
scaffold10	KIIIGDCO_00182	-	hypothetical protein	-	-	-	-	-	-	H9Q67_00905	hypothetical protein
scaffold10	KIIIGDCO_00183	-	hypothetical protein	-	-	-	-	-	-	-	-
scaffold10	KIIIGDCO_00184	-	hypothetical protein	COG0679	Predicted permeases	-	K07088	uncharacterized protein	-	-	-
scaffold10	KIIIGDCO_00185	-	D-lactate dehydrogenase	-	-	-	-	-	-	-	-
scaffold10	KIIIGDCO_00186	fldH_1	Phenyllactate dehydrogenase	COG1052	Lactate dehydrogenase and related dehydrogenases	Metabolic pathways	K03778	D-lactate dehydrogenase [EC:1.1.1.28]	-	-	-
scaffold10	KIIIGDCO_00187	fldH_2	Phenyllactate dehydrogenase	COG1052	Lactate dehydrogenase and related dehydrogenases	Metabolic pathways	K03778	D-lactate dehydrogenase [EC:1.1.1.28]	-	-	-
scaffold10	KIIIGDCO_00188	-	hypothetical protein	-	-	-	-	-	-	H9Q67_00920	hypothetical protein
scaffold10	KIIIGDCO_00189	puuR	HTH-type transcriptional regulator PuuR	COG1396	Predicted transcriptional regulators	-	-	-	-	H9Q67_00930	helix-turn-helix transcriptional regulator
scaffold10	KIIIGDCO_00190	potA	Spermidine/putrescine import ATP-binding protein PotA	COG3842	ABC-type spermidine/putrescine transport systems, ATPase components	ABC transporters	K11072	spermidine/putrescine transport system ATP-binding protein [EC:7.6.2.11]	-	H9Q67_00935	ABC transporter ATP-binding protein
scaffold10	KIIIGDCO_00191	potB	Spermidine/putrescine transport system permease protein PotB	COG1176	ABC-type spermidine/putrescine transport system, permease component I	ABC transporters	K11071	spermidine/putrescine transport system permease protein	-	H9Q67_00940	ABC transporter permease
scaffold10	KIIIGDCO_00192	ydcV	Inner membrane ABC transporter permease protein YdcV	COG1177	ABC-type spermidine/putrescine transport system, permease component II	-	-	-	-	-	-
scaffold10	KIIIGDCO_00193	-	hypothetical protein	-	-	-	-	-	-	H9Q67_00950	HNH endonuclease
scaffold10	KIIIGDCO_00194	-	hypothetical protein	-	-	-	-	-	-	H9Q67_00955	hypothetical protein
scaffold10	KIIIGDCO_00195	-	hypothetical protein	-	-	-	-	-	-	H9Q67_00960	hypothetical protein
scaffold10	KIIIGDCO_00196	-	hypothetical protein	-	-	-	-	-	-	H9Q67_00965	hypothetical protein
scaffold10	KIIIGDCO_00197	-	hypothetical protein	-	-	-	-	-	-	H9Q67_00970	hypothetical protein
scaffold10	KIIIGDCO_00198	-	hypothetical protein	-	-	-	-	-	-	H9Q67_00975	hypothetical protein
scaffold10	KIIIGDCO_00199	-	hypothetical protein	-	-	-	-	-	-	H9Q67_00980	hypothetical protein
scaffold11	KIIIGDCO_00200	-	hypothetical protein	-	-	-	-	-	-	-	-
scaffold11	KIIIGDCO_00201	-	hypothetical protein	-	-	-	-	-	-	H9Q67_00985	hypothetical protein
scaffold11	KIIIGDCO_00202	-	hypothetical protein	-	-	-	-	-	-	H9Q67_00990	hypothetical protein
scaffold11	KIIIGDCO_00203	mreB_1	Rod shape-determining protein MreB	COG1077	Actin-like ATPase involved in cell morphogenesis	-	K03569	rod shape-determining protein MreB and related proteins	-	H9Q67_00995	rod shape-determining protein
scaffold11	KIIIGDCO_00204	mreB_2	Rod shape-determining protein MreB	COG1077	Actin-like ATPase involved in cell morphogenesis	-	K03569	rod shape-determining protein MreB and related proteins	-	H9Q67_01000	rod shape-determining protein
scaffold11	KIIIGDCO_00205	rsmA	Ribosomal RNA small subunit methyltransferase A	COG0030	Dimethyladenosine transferase (rRNA methylation)	-	K02528	16S rRNA (adenine1518-N6/adenine1519-N6)-dimethyltransferase [EC:2.1.1.182]	-	H9Q67_01005	ribosomal RNA small subunit methyltransferase A
scaffold11	KIIIGDCO_00206	prs	Ribose-phosphate pyrophosphokinase	COG0462	Phosphoribosylpyrophosphate synthetase	Metabolic pathways	K00948	ribose-phosphate pyrophosphokinase [EC:2.7.6.1]	-	H9Q67_01010	ribose-phosphate pyrophosphokinase
scaffold11	KIIIGDCO_00207	pth	Peptidyl-tRNA hydrolase	COG0193	Peptidyl-tRNA hydrolase	-	K01056	peptidyl-tRNA hydrolase, PTH1 family [EC:3.1.1.29]	-	H9Q67_01015	aminoacyl-tRNA hydrolase
scaffold11	KIIIGDCO_00208	-	hypothetical protein	-	-	-	-	-	-	H9Q67_01020	hypothetical protein
scaffold11	KIIIGDCO_00209	purA	Adenylosuccinate synthetase	COG0104	Adenylosuccinate synthase	Metabolic pathways	K01939	adenylosuccinate synthase [EC:6.3.4.4]	-	H9Q67_01025	adenylosuccinate synthase
scaffold11	KIIIGDCO_00210	purB	Adenylosuccinate lyase	COG0015	Adenylosuccinate lyase	Metabolic pathways	K01756	adenylosuccinate lyase [EC:4.3.2.2]	-	H9Q67_01030	adenylosuccinate lyase
scaffold11	KIIIGDCO_00211	-	hypothetical protein	-	-	-	-	-	-	H9Q67_01035	hypothetical protein
scaffold11	KIIIGDCO_00212	-	hypothetical protein	-	-	-	-	-	-	H9Q67_01040	hypothetical protein
scaffold11	KIIIGDCO_00213	metG	Methionine--tRNA ligase	COG0143	Methionyl-tRNA synthetase	Aminoacyl-tRNA biosynthesis	K01874	methionyl-tRNA synthetase [EC:6.1.1.10]	-	H9Q67_01045	methionine--tRNA ligase
scaffold11	KIIIGDCO_00214	-	hypothetical protein	-	-	-	-	-	-	-	-
scaffold11	KIIIGDCO_00215	ftnA	Bacterial non-heme ferritin	COG1528	Ferritin-like protein	-	K02217	ferritin [EC:1.16.3.2]	-	H9Q67_01050	ferritin
scaffold11	KIIIGDCO_00216	-	hypothetical protein	-	-	-	-	-	CE16	H9Q67_01055	hypothetical protein
scaffold11	KIIIGDCO_00217	-	hypothetical protein	-	-	-	-	-	-	H9Q67_01060	hypothetical protein
scaffold12	KIIIGDCO_00218	cya	Calmodulin-sensitive adenylate cyclase	-	-	-	-	-	-	H9Q67_01065	hypothetical protein
scaffold12	KIIIGDCO_00219	-	hypothetical protein	-	-	-	-	-	-	H9Q67_01070	hypothetical protein
scaffold12	KIIIGDCO_00220	-	hypothetical protein	-	-	-	-	-	-	H9Q67_01075	hypothetical protein
scaffold12	KIIIGDCO_00221	-	hypothetical protein	COG1284	Uncharacterized conserved protein	-	-	-	-	H9Q67_01080	YitT family protein
scaffold12	KIIIGDCO_00222	-	hypothetical protein	-	-	-	-	-	-	H9Q67_01085	DUF3137 domain-containing protein
scaffold12	KIIIGDCO_00223	-	hypothetical protein	-	-	-	-	-	-	H9Q67_01090	hypothetical protein
scaffold12	KIIIGDCO_00224	-	hypothetical protein	-	-	-	-	-	-	H9Q67_01095	hypothetical protein
scaffold12	KIIIGDCO_00225	-	hypothetical protein	-	-	-	-	-	-	H9Q67_01100	hypothetical protein
scaffold12	KIIIGDCO_00226	-	hypothetical protein	-	-	-	-	-	-	H9Q67_01110	hypothetical protein
scaffold12	KIIIGDCO_00227	-	hypothetical protein	-	-	-	-	-	-	-	-
scaffold12	KIIIGDCO_00228	-	hypothetical protein	-	-	-	-	-	-	H9Q67_01115	hypothetical protein
scaffold12	KIIIGDCO_00229	-	hypothetical protein	-	-	-	-	-	-	H9Q67_01120	TIR domain-containing protein
scaffold12	KIIIGDCO_00230	ileS	Isoleucine--tRNA ligase	COG0060	Isoleucyl-tRNA synthetase	Aminoacyl-tRNA biosynthesis	K01870	isoleucyl-tRNA synthetase [EC:6.1.1.5]	-	H9Q67_01125	isoleucine--tRNA ligase
scaffold12	KIIIGDCO_00231	lspA	Lipoprotein signal peptidase	COG0597	Lipoprotein signal peptidase	Protein export	K03101	signal peptidase II [EC:3.4.23.36]	-	H9Q67_01130	signal peptidase II
scaffold12	KIIIGDCO_00232	rluD	Ribosomal large subunit pseudouridine synthase D	COG0564	Pseudouridylate synthases, 23S RNA-specific	-	K06180	23S rRNA pseudouridine1911/1915/1917 synthase [EC:5.4.99.23]	-	H9Q67_01135	RluA family pseudouridine synthase
scaffold12	KIIIGDCO_00233	-	hypothetical protein	COG0705	Uncharacterized membrane protein (homolog of Drosophila rhomboid)	-	-	-	-	H9Q67_01140	hypothetical protein
scaffold12	KIIIGDCO_00234	-	hypothetical protein	COG0802	Predicted ATPase or kinase	-	-	-	-	H9Q67_01145	tRNA (adenosine(37)-N6)-threonylcarbamoyltransferase complex ATPase subunit type 1 TsaE
scaffold12	KIIIGDCO_00235	pnuC	Nicotinamide riboside transporter PnuC	COG3201	Nicotinamide mononucleotide transporter	-	K03811	nicotinamide mononucleotide transporter	-	H9Q67_01150	nicotinamide mononucleotide transporter
scaffold12	KIIIGDCO_00236	-	hypothetical protein	-	-	-	-	-	-	H9Q67_01155	hypothetical protein
scaffold12	KIIIGDCO_00237	asnS	Asparagine--tRNA ligase	COG0017	Aspartyl/asparaginyl-tRNA synthetases	Aminoacyl-tRNA biosynthesis	K01893	asparaginyl-tRNA synthetase [EC:6.1.1.22]	-	H9Q67_01160	asparagine--tRNA ligase
scaffold13	KIIIGDCO_00238	-	hypothetical protein	-	-	-	-	-	-	H9Q67_01165	hypothetical protein
scaffold13	KIIIGDCO_00239	-	Non-canonical purine NTP pyrophosphatase	COG0127	Xanthosine triphosphate pyrophosphatase	Metabolic pathways	K02428	XTP/dITP diphosphohydrolase [EC:3.6.1.66]	-	H9Q67_01170	RdgB/HAM1 family non-canonical purine NTP pyrophosphatase
scaffold13	KIIIGDCO_00240	btuR	Cob(I)yrinic acid a%2Cc-diamide adenosyltransferase	COG2109	ATP:corrinoid adenosyltransferase	Metabolic pathways	K19221	cob(I)alamin adenosyltransferase [EC:2.5.1.17]	-	H9Q67_01175	cob(I)yrinic acid a,c-diamide adenosyltransferase
scaffold13	KIIIGDCO_00241	-	hypothetical protein	COG0510	Predicted choline kinase involved in LPS biosynthesis	-	-	-	-	H9Q67_01180	phosphotransferase
scaffold13	KIIIGDCO_00242	-	hypothetical protein	-	-	-	-	-	-	H9Q67_01185	hypothetical protein
scaffold13	KIIIGDCO_00243	ribF	Riboflavin biosynthesis protein RibF	COG0196	FAD synthase	Metabolic pathways	K11753	riboflavin kinase / FMN adenylyltransferase [EC:2.7.1.26 2.7.7.2]	-	H9Q67_01190	riboflavin biosynthesis protein RibF
scaffold13	KIIIGDCO_00244	truB	tRNA pseudouridine synthase B	COG0130	Pseudouridine synthase	-	K03177	tRNA pseudouridine55 synthase [EC:5.4.99.25]	-	H9Q67_01195	tRNA pseudouridine(55) synthase TruB
scaffold13	KIIIGDCO_00245	topA	DNA topoisomerase 1	COG0550	Topoisomerase IA	-	K03168	DNA topoisomerase I [EC:5.6.2.1]	-	H9Q67_01200	type I DNA topoisomerase
scaffold13	KIIIGDCO_00246	-	hypothetical protein	-	-	-	-	-	-	H9Q67_01205	hypothetical protein
scaffold13	KIIIGDCO_00247	-	hypothetical protein	-	-	-	-	-	-	H9Q67_01210	hypothetical protein
scaffold13	KIIIGDCO_00248	-	hypothetical protein	COG1622	Heme/copper-type cytochrome/quinol oxidases, subunit 2	-	-	-	-	H9Q67_01215	hypothetical protein
scaffold13	KIIIGDCO_00249	-	hypothetical protein	-	-	-	-	-	-	H9Q67_01220	hypothetical protein
scaffold13	KIIIGDCO_00250	lgt_1	Prolipoprotein diacylglyceryl transferase	COG0682	Prolipoprotein diacylglyceryltransferase	-	K13292	phosphatidylglycerol---prolipoprotein diacylglyceryl transferase [EC:2.5.1.145]	-	H9Q67_01225	prolipoprotein diacylglyceryl transferase
scaffold13	KIIIGDCO_00251	-	hypothetical protein	COG3292	Predicted periplasmic ligand-binding sensor domain	-	-	-	-	H9Q67_01230	hypothetical protein
scaffold14	KIIIGDCO_00252	-	hypothetical protein	-	-	-	-	-	-	H9Q67_01240	hypothetical protein
scaffold14	KIIIGDCO_00253	polA	DNA polymerase I	COG0749	DNA polymerase I - 3'-5' exonuclease and polymerase domains	DNA replication	K02335	DNA polymerase I [EC:2.7.7.7]	-	H9Q67_01245	DNA polymerase I
scaffold14	KIIIGDCO_00254	mutM	Formamidopyrimidine-DNA glycosylase	COG0266	Formamidopyrimidine-DNA glycosylase	Base excision repair	K10563	formamidopyrimidine-DNA glycosylase [EC:3.2.2.23 4.2.99.18]	-	H9Q67_01250	DNA-formamidopyrimidine glycosylase
scaffold14	KIIIGDCO_00255	dnaB	Replication initiation and membrane attachment protein	COG3611	Replication initiation/membrane attachment protein	-	K03346	replication initiation and membrane attachment protein	-	H9Q67_01255	DnaD domain protein
scaffold14	KIIIGDCO_00256	dnaI	Primosomal protein DnaI	COG1484	DNA replication protein	-	K11144	primosomal protein DnaI	-	H9Q67_01260	ATP-binding protein
scaffold14	KIIIGDCO_00257	gap	Glyceraldehyde-3-phosphate dehydrogenase	COG0057	Glyceraldehyde-3-phosphate dehydrogenase/erythrose-4-phosphate dehydrogenase	Metabolic pathways	K00134	glyceraldehyde 3-phosphate dehydrogenase [EC:1.2.1.12]	-	H9Q67_01265	type I glyceraldehyde-3-phosphate dehydrogenase
scaffold14	KIIIGDCO_00258	pgk	Phosphoglycerate kinase	COG0126	3-phosphoglycerate kinase	Metabolic pathways	K00927	phosphoglycerate kinase [EC:2.7.2.3]	-	H9Q67_01270	phosphoglycerate kinase
scaffold14	KIIIGDCO_00259	-	hypothetical protein	-	-	-	-	-	-	H9Q67_01275	hypothetical protein
scaffold14	KIIIGDCO_00260	-	hypothetical protein	-	-	-	-	-	-	H9Q67_01280	hypothetical protein
scaffold14	KIIIGDCO_00261	-	hypothetical protein	-	-	-	-	-	-	H9Q67_01285	hypothetical protein
scaffold14	KIIIGDCO_00262	-	hypothetical protein	-	-	-	-	-	-	H9Q67_01290	hypothetical protein
scaffold15	KIIIGDCO_00263	-	hypothetical protein	-	-	-	-	-	-	H9Q67_01300	hypothetical protein
scaffold15	KIIIGDCO_00264	-	hypothetical protein	-	-	-	-	-	-	H9Q67_01305	TIR domain-containing protein
scaffold15	KIIIGDCO_00265	rpoC	DNA-directed RNA polymerase subunit beta'	COG0086	DNA-directed RNA polymerase, beta' subunit/160 kD subunit	RNA polymerase	K03046	DNA-directed RNA polymerase subunit beta' [EC:2.7.7.6]	-	H9Q67_01310	DNA-directed RNA polymerase subunit beta
scaffold15	KIIIGDCO_00266	rpoB	DNA-directed RNA polymerase subunit beta	COG0085	DNA-directed RNA polymerase, beta subunit/140 kD subunit	RNA polymerase	K03043	DNA-directed RNA polymerase subunit beta [EC:2.7.7.6]	-	H9Q67_01315	DNA-directed RNA polymerase subunit beta
scaffold15	KIIIGDCO_00267	rplL	50S ribosomal protein L7/L12	COG0222	Ribosomal protein L7/L12	Ribosome	K02935	large subunit ribosomal protein L7/L12	-	H9Q67_01320	ribosomal protein L7/L12
scaffold15	KIIIGDCO_00268	rplJ	50S ribosomal protein L10	COG0244	Ribosomal protein L10	Ribosome	K02864	large subunit ribosomal protein L10	-	-	-
scaffold15	KIIIGDCO_00269	-	hypothetical protein	-	-	-	-	-	-	H9Q67_01330	hypothetical protein
scaffold16	KIIIGDCO_00270	-	hypothetical protein	-	-	-	-	-	-	H9Q67_01335	hypothetical protein
scaffold16	KIIIGDCO_00271	-	hypothetical protein	-	-	-	-	-	-	H9Q67_01340	hypothetical protein
scaffold16	KIIIGDCO_00272	-	tRNA-Ile(gat)	-	-	-	-	-	-	-	-
scaffold16	KIIIGDCO_00273	yxlF_1	putative ABC transporter ATP-binding protein YxlF	COG1131	ABC-type multidrug transport system, ATPase component	-	K01990	ABC-2 type transport system ATP-binding protein	-	H9Q67_01350	ABC transporter ATP-binding protein
scaffold16	KIIIGDCO_00274	-	hypothetical protein	COG1277	ABC-type transport system involved in multi-copper enzyme maturation, permease component	-	-	-	-	H9Q67_01355	ABC transporter permease
scaffold16	KIIIGDCO_00275	-	hypothetical protein	COG0534	Na+-driven multidrug efflux pump	-	-	-	-	H9Q67_01360	hypothetical protein
scaffold16	KIIIGDCO_00276	-	hypothetical protein	-	-	-	-	-	-	H9Q67_01365	hypothetical protein
scaffold16	KIIIGDCO_00277	-	hypothetical protein	-	-	-	-	-	-	-	-
scaffold16	KIIIGDCO_00278	-	hypothetical protein	-	-	-	-	-	-	H9Q67_01370	hypothetical protein
scaffold16	KIIIGDCO_00279	-	hypothetical protein	COG0525	Valyl-tRNA synthetase	-	-	-	-	H9Q67_01375	hypothetical protein
scaffold16	KIIIGDCO_00280	-	hypothetical protein	COG3302	DMSO reductase anchor subunit	-	-	-	-	H9Q67_01380	hypothetical protein
scaffold16	KIIIGDCO_00281	-	hypothetical protein	COG1544	Ribosome-associated protein Y (PSrp-1)	-	-	-	-	H9Q67_01385	ribosome-associated translation inhibitor RaiA
scaffold16	KIIIGDCO_00282	-	hypothetical protein	-	-	-	-	-	-	H9Q67_01390	hypothetical protein
scaffold16	KIIIGDCO_00283	-	hypothetical protein	-	-	-	-	-	-	H9Q67_01395	hypothetical protein
scaffold16	KIIIGDCO_00284	-	hypothetical protein	-	-	-	-	-	-	-	-
scaffold16	KIIIGDCO_00285	-	hypothetical protein	-	-	-	-	-	-	H9Q67_01400	hypothetical protein
scaffold16	KIIIGDCO_00286	-	hypothetical protein	-	-	-	-	-	-	H9Q67_01405	hypothetical protein
scaffold16	KIIIGDCO_00287	-	hypothetical protein	-	-	-	-	-	-	H9Q67_01410	hypothetical protein
scaffold17	KIIIGDCO_00288	-	hypothetical protein	-	-	-	-	-	-	H9Q67_01415	hypothetical protein
scaffold17	KIIIGDCO_00289	-	hypothetical protein	-	-	-	-	-	-	H9Q67_01420	hypothetical protein
scaffold17	KIIIGDCO_00290	clpB	Chaperone protein ClpB	COG0542	ATPases with chaperone activity, ATP-binding subunit	Longevity regulating pathway - multiple species	K03695	ATP-dependent Clp protease ATP-binding subunit ClpB	-	H9Q67_01425	AAA family ATPase
scaffold17	KIIIGDCO_00291	hrcA	Heat-inducible transcription repressor HrcA	COG1420	Transcriptional regulator of heat shock gene	-	K03705	heat-inducible transcriptional repressor	-	H9Q67_01430	heat-inducible transcription repressor HrcA
scaffold17	KIIIGDCO_00292	grpE	Protein GrpE	COG0576	Molecular chaperone GrpE (heat shock protein)	-	K03687	molecular chaperone GrpE	-	H9Q67_01435	nucleotide exchange factor GrpE
scaffold17	KIIIGDCO_00293	dnaK	Chaperone protein DnaK	COG0443	Molecular chaperone	RNA degradation	K04043	molecular chaperone DnaK	-	H9Q67_01440	molecular chaperone DnaK
scaffold17	KIIIGDCO_00294	dnaJ_2	Chaperone protein DnaJ	COG0484	DnaJ-class molecular chaperone with C-terminal Zn finger domain	-	K03686	molecular chaperone DnaJ	-	H9Q67_01445	DnaJ domain-containing protein
scaffold17	KIIIGDCO_00295	-	hypothetical protein	COG3752	Predicted membrane protein	-	-	-	-	H9Q67_01450	DUF1295 domain-containing protein
scaffold17	KIIIGDCO_00296	-	hypothetical protein	-	-	-	-	-	-	H9Q67_01455	hypothetical protein
scaffold17	KIIIGDCO_00297	-	hypothetical protein	-	-	-	-	-	-	H9Q67_01460	BspA family leucine-rich repeat surface protein
scaffold18	KIIIGDCO_00298	soj_2	Sporulation initiation inhibitor protein Soj	COG1192	ATPases involved in chromosome partitioning	-	K03496	chromosome partitioning protein	-	H9Q67_01470	AAA family ATPase
scaffold18	KIIIGDCO_00299	-	hypothetical protein	-	-	-	-	-	-	H9Q67_01475	hypothetical protein
scaffold18	KIIIGDCO_00300	-	hypothetical protein	COG1792	Cell shape-determining protein	-	-	-	-	H9Q67_01480	hypothetical protein
scaffold18	KIIIGDCO_00301	-	hypothetical protein	-	-	-	-	-	-	H9Q67_01485	hypothetical protein
scaffold18	KIIIGDCO_00302	-	hypothetical protein	-	-	-	-	-	-	H9Q67_01490	hypothetical protein
scaffold18	KIIIGDCO_00303	-	hypothetical protein	-	-	-	-	-	-	H9Q67_01495	hypothetical protein
scaffold18	KIIIGDCO_00304	-	hypothetical protein	COG3505	Type IV secretory pathway, VirD4 components	-	-	-	-	H9Q67_01500	DUF853 family protein
scaffold18	KIIIGDCO_00305	-	hypothetical protein	-	-	-	-	-	-	H9Q67_01505	hypothetical protein
scaffold18	KIIIGDCO_00306	-	hypothetical protein	-	-	-	-	-	-	H9Q67_01510	hypothetical protein
scaffold18	KIIIGDCO_00307	-	hypothetical protein	COG5527	Protein involved in initiation of plasmid replication	-	-	-	-	H9Q67_01515	replication initiation protein
scaffold18	KIIIGDCO_00308	-	hypothetical protein	-	-	-	-	-	-	H9Q67_01520	hypothetical protein
scaffold18	KIIIGDCO_00309	bcgIA_1	Restriction enzyme BgcI subunit alpha	COG0286	Type I restriction-modification system methyltransferase subunit	-	K03427	type I restriction enzyme M protein [EC:2.1.1.72]	-	H9Q67_01525	N-6 DNA methylase
scaffold19	KIIIGDCO_00310	-	5-formyltetrahydrofolate cyclo-ligase	COG0212	5-formyltetrahydrofolate cyclo-ligase	Metabolic pathways	K01934	5-formyltetrahydrofolate cyclo-ligase [EC:6.3.3.2]	-	H9Q67_01530	5-formyltetrahydrofolate cyclo-ligase
scaffold19	KIIIGDCO_00311	sufU	Zinc-dependent sulfurtransferase SufU	COG0822	NifU homolog involved in Fe-S cluster formation	-	K04488	nitrogen fixation protein NifU and related proteins	-	H9Q67_01535	SUF system NifU family Fe-S cluster assembly protein
scaffold19	KIIIGDCO_00312	csd	putative cysteine desulfurase	COG0520	Selenocysteine lyase	Metabolic pathways	K11717	cysteine desulfurase / selenocysteine lyase [EC:2.8.1.7 4.4.1.16]	-	H9Q67_01540	aminotransferase class V-fold PLP-dependent enzyme
scaffold19	KIIIGDCO_00313	-	hypothetical protein	-	-	-	-	-	-	H9Q67_01545	hypothetical protein
scaffold19	KIIIGDCO_00314	-	hypothetical protein	-	-	-	-	-	-	H9Q67_01550	hypothetical protein
scaffold19	KIIIGDCO_00315	-	putative HIT-like protein	COG0537	Diadenosine tetraphosphate (Ap4A) hydrolase and other HIT family hydrolases	-	K02503	histidine triad (HIT) family protein	-	H9Q67_01555	HIT domain-containing protein
scaffold19	KIIIGDCO_00316	-	hypothetical protein	-	-	-	-	-	-	H9Q67_01560	hypothetical protein
scaffold19	KIIIGDCO_00317	-	hypothetical protein	-	-	-	-	-	-	-	-
scaffold19	KIIIGDCO_00318	-	hypothetical protein	-	-	-	-	-	-	H9Q67_01565	hypothetical protein
scaffold19	KIIIGDCO_00319	-	hypothetical protein	-	-	-	-	-	-	H9Q67_01570	hypothetical protein
scaffold19	KIIIGDCO_00320	-	hypothetical protein	-	-	-	-	-	-	H9Q67_01575	hypothetical protein
scaffold20	KIIIGDCO_00321	-	hypothetical protein	-	-	-	-	-	-	H9Q67_01585	hypothetical protein
scaffold20	KIIIGDCO_00322	-	hypothetical protein	-	-	-	-	-	-	H9Q67_01595	hypothetical protein
scaffold20	KIIIGDCO_00323	-	hypothetical protein	COG2197	Response regulator containing a CheY-like receiver domain and an HTH DNA-binding domain	-	-	-	-	H9Q67_01600	hypothetical protein
scaffold20	KIIIGDCO_00324	-	hypothetical protein	-	-	-	-	-	-	H9Q67_01605	hypothetical protein
scaffold20	KIIIGDCO_00325	-	hypothetical protein	-	-	-	-	-	-	H9Q67_01610	hypothetical protein
scaffold20	KIIIGDCO_00326	-	putative AAA domain-containing protein	COG2256	ATPase related to the helicase subunit of the Holliday junction resolvase	-	K07478	putative ATPase	-	H9Q67_01615	replication-associated recombination protein A
scaffold20	KIIIGDCO_00327	-	hypothetical protein	-	-	-	-	-	-	H9Q67_01620	hypothetical protein
scaffold20	KIIIGDCO_00328	-	hypothetical protein	-	-	-	-	-	-	H9Q67_01625	hypothetical protein
scaffold20	KIIIGDCO_00329	rpmG2_1	50S ribosomal protein L33 2	COG0267	Ribosomal protein L33	Ribosome	K02913	large subunit ribosomal protein L33	-	H9Q67_01630	50S ribosomal protein L33
scaffold20	KIIIGDCO_00330	-	hypothetical protein	COG0690	Preprotein translocase subunit SecE	-	-	-	-	H9Q67_01635	preprotein translocase subunit SecE
scaffold20	KIIIGDCO_00331	nusG	Transcription termination/antitermination protein NusG	COG0250	Transcription antiterminator	-	K02601	transcription termination/antitermination protein NusG	-	H9Q67_01640	transcription termination/antitermination protein NusG
scaffold20	KIIIGDCO_00332	rplK	50S ribosomal protein L11	COG0080	Ribosomal protein L11	Ribosome	K02867	large subunit ribosomal protein L11	-	H9Q67_01645	50S ribosomal protein L11
scaffold20	KIIIGDCO_00333	rplA	50S ribosomal protein L1	COG0081	Ribosomal protein L1	Ribosome	K02863	large subunit ribosomal protein L1	-	H9Q67_01650	50S ribosomal protein L1
scaffold20	KIIIGDCO_00334	-	hypothetical protein	-	-	-	-	-	-	H9Q67_01655	hypothetical protein
scaffold20	KIIIGDCO_00335	-	hypothetical protein	-	-	-	-	-	-	H9Q67_01660	hypothetical protein
scaffold20	KIIIGDCO_00336	deoB	Phosphopentomutase	COG3119	Arylsulfatase A and related enzymes	-	-	-	-	H9Q67_01665	alkaline phosphatase
scaffold20	KIIIGDCO_00337	-	hypothetical protein	-	-	-	-	-	-	H9Q67_01670	hypothetical protein
scaffold20	KIIIGDCO_00338	-	hypothetical protein	-	-	-	-	-	-	H9Q67_01675	hypothetical protein
scaffold21	KIIIGDCO_00339	-	hypothetical protein	COG0342	Preprotein translocase subunit SecD	-	-	-	-	H9Q67_01680	protein translocase
scaffold21	KIIIGDCO_00340	apt	Adenine phosphoribosyltransferase	COG0503	Adenine/guanine phosphoribosyltransferases and related PRPP-binding proteins	Metabolic pathways	K00759	adenine phosphoribosyltransferase [EC:2.4.2.7]	-	H9Q67_01685	adenine phosphoribosyltransferase
scaffold21	KIIIGDCO_00341	relA	GTP pyrophosphokinase	COG0317	Guanosine polyphosphate pyrophosphohydrolases/synthetases	Metabolic pathways	K01139	GTP diphosphokinase / guanosine-3',5'-bis(diphosphate) 3'-diphosphatase [EC:2.7.6.5 3.1.7.2]	-	H9Q67_01690	bifunctional (p)ppGpp synthetase/guanosine-3,5-bis(diphosphate) 3-pyrophosphohydrolase
scaffold21	KIIIGDCO_00342	-	T-box	-	-	-	-	-	-	-	-
scaffold21	KIIIGDCO_00343	hisS	Histidine--tRNA ligase	COG0124	Histidyl-tRNA synthetase	Aminoacyl-tRNA biosynthesis	K01892	histidyl-tRNA synthetase [EC:6.1.1.21]	-	H9Q67_01695	histidine--tRNA ligase
scaffold21	KIIIGDCO_00344	aspS_1	Aspartate--tRNA(Asp/Asn) ligase	COG0173	Aspartyl-tRNA synthetase	Aminoacyl-tRNA biosynthesis	K01876	aspartyl-tRNA synthetase [EC:6.1.1.12]	-	H9Q67_01700	aspartate--tRNA ligase
scaffold21	KIIIGDCO_00345	aspS_2	Aspartate--tRNA(Asp/Asn) ligase	COG0173	Aspartyl-tRNA synthetase	Aminoacyl-tRNA biosynthesis	K01876	aspartyl-tRNA synthetase [EC:6.1.1.12]	-	H9Q67_01705	hypothetical protein
scaffold21	KIIIGDCO_00346	-	hypothetical protein	-	-	-	-	-	-	H9Q67_01710	hypothetical protein
scaffold22	KIIIGDCO_00347	infC	Translation initiation factor IF-3	COG0290	Translation initiation factor 3 (IF-3)	-	K02520	translation initiation factor IF-3	-	H9Q67_01715	translation initiation factor IF-3
scaffold22	KIIIGDCO_00348	rpmI	50S ribosomal protein L35	COG0291	Ribosomal protein L35	Ribosome	K02916	large subunit ribosomal protein L35	-	H9Q67_01720	50S ribosomal protein L35
scaffold22	KIIIGDCO_00349	rplT	50S ribosomal protein L20	COG0292	Ribosomal protein L20	Ribosome	K02887	large subunit ribosomal protein L20	-	H9Q67_01725	50S ribosomal protein L20
scaffold22	KIIIGDCO_00350	-	hypothetical protein	COG5522	Predicted integral membrane protein	-	-	-	-	H9Q67_01730	YwaF family protein
scaffold22	KIIIGDCO_00351	-	hypothetical protein	COG4508	Uncharacterized protein conserved in bacteria	-	-	-	-	H9Q67_01735	dUTP diphosphatase
scaffold22	KIIIGDCO_00352	-	hypothetical protein	COG1451	Predicted metal-dependent hydrolase	-	K07043	uncharacterized protein	-	H9Q67_01740	M48 family metallopeptidase
scaffold22	KIIIGDCO_00353	-	Putative TrmH family tRNA/rRNA methyltransferase	COG0566	rRNA methylases	-	K03437	RNA methyltransferase, TrmH family	-	H9Q67_01745	RNA methyltransferase
scaffold22	KIIIGDCO_00354	pheS	Phenylalanine--tRNA ligase alpha subunit	COG0016	Phenylalanyl-tRNA synthetase alpha subunit	Aminoacyl-tRNA biosynthesis	K01889	phenylalanyl-tRNA synthetase alpha chain [EC:6.1.1.20]	-	H9Q67_01750	phenylalanine--tRNA ligase subunit alpha
scaffold22	KIIIGDCO_00355	pheT	Phenylalanine--tRNA ligase beta subunit	COG0072	Phenylalanyl-tRNA synthetase beta subunit	Aminoacyl-tRNA biosynthesis	K01890	phenylalanyl-tRNA synthetase beta chain [EC:6.1.1.20]	-	H9Q67_01755	phenylalanine--tRNA ligase subunit beta
scaffold22	KIIIGDCO_00356	yeeO	putative FMN/FAD exporter YeeO	COG0534	Na+-driven multidrug efflux pump	-	-	-	-	H9Q67_01760	MATE family efflux transporter
scaffold23	KIIIGDCO_00357	-	hypothetical protein	-	-	-	-	-	-	H9Q67_01765	hypothetical protein
scaffold23	KIIIGDCO_00358	rluB	Ribosomal large subunit pseudouridine synthase B	COG1187	16S rRNA uridine-516 pseudouridylate synthase and related pseudouridylate synthases	-	K06178	23S rRNA pseudouridine2605 synthase [EC:5.4.99.22]	-	H9Q67_01770	rRNA pseudouridine synthase
scaffold23	KIIIGDCO_00359	scpB	Segregation and condensation protein B	COG1386	Predicted transcriptional regulator containing the HTH domain	-	K06024	segregation and condensation protein B	-	H9Q67_01775	SMC-Scp complex subunit ScpB
scaffold23	KIIIGDCO_00360	scpA	Segregation and condensation protein A	COG1354	Uncharacterized conserved protein	-	K05896	segregation and condensation protein A	-	H9Q67_01780	segregation/condensation protein A
scaffold23	KIIIGDCO_00361	-	hypothetical protein	-	-	-	-	-	-	H9Q67_01785	hypothetical protein
scaffold23	KIIIGDCO_00362	pdp	Pyrimidine-nucleoside phosphorylase	COG0213	Thymidine phosphorylase	Metabolic pathways	K00756	pyrimidine-nucleoside phosphorylase [EC:2.4.2.2]	-	H9Q67_01790	thymidine phosphorylase
scaffold23	KIIIGDCO_00363	acpS	Holo-[acyl-carrier-protein] synthase	COG0736	Phosphopantetheinyl transferase (holo-ACP synthase)	Pantothenate and CoA biosynthesis	K00997	holo-[acyl-carrier protein] synthase [EC:2.7.8.7]	-	H9Q67_01795	holo-ACP synthase
scaffold23	KIIIGDCO_00364	rnhC	Ribonuclease HIII	COG1039	Ribonuclease HIII	DNA replication	K03471	ribonuclease HIII [EC:3.1.26.4]	-	H9Q67_01800	hypothetical protein
scaffold23	KIIIGDCO_00365	-	hypothetical protein	-	-	-	-	-	-	H9Q67_01805	hypothetical protein
scaffold23	KIIIGDCO_00366	-	hypothetical protein	-	-	-	-	-	-	-	-
scaffold23	KIIIGDCO_00367	-	hypothetical protein	-	-	-	-	-	-	H9Q67_01810	hypothetical protein
scaffold23	KIIIGDCO_00368	-	hypothetical protein	-	-	-	-	-	-	H9Q67_01815	hypothetical protein
scaffold24	KIIIGDCO_00369	polC	DNA polymerase III PolC-type	COG2176	DNA polymerase III, alpha subunit (gram-positive type)	DNA replication	K03763	DNA polymerase III subunit alpha, Gram-positive type [EC:2.7.7.7]	-	H9Q67_01820	PolC-type DNA polymerase III
scaffold24	KIIIGDCO_00370	-	hypothetical protein	-	-	-	-	-	-	H9Q67_01825	Pr6Pr family membrane protein
scaffold24	KIIIGDCO_00371	iolJ	6-phospho-5-dehydro-2-deoxy-D-gluconate aldolase	COG0191	Fructose/tagatose bisphosphate aldolase	-	-	-	-	H9Q67_01830	class II fructose-bisphosphate aldolase
scaffold24	KIIIGDCO_00372	rasP	Regulator of sigma-W protease RasP	COG0750	Predicted membrane-associated Zn-dependent proteases 1	Cell cycle - Caulobacter	K11749	regulator of sigma E protease [EC:3.4.24.-]	-	H9Q67_01835	site-2 protease family protein
scaffold24	KIIIGDCO_00373	cdsA	Phosphatidate cytidylyltransferase	COG0575	CDP-diglyceride synthetase	Metabolic pathways	K00981	phosphatidate cytidylyltransferase [EC:2.7.7.41]	-	H9Q67_01840	phosphatidate cytidylyltransferase
scaffold24	KIIIGDCO_00374	frr	Ribosome-recycling factor	COG0233	Ribosome recycling factor	-	K02838	ribosome recycling factor	-	H9Q67_01845	ribosome recycling factor
scaffold24	KIIIGDCO_00375	-	hypothetical protein	-	-	-	-	-	-	H9Q67_01850	hypothetical protein
scaffold25	KIIIGDCO_00376	-	hypothetical protein	-	-	-	-	-	-	H9Q67_01855	hypothetical protein
scaffold25	KIIIGDCO_00377	-	hypothetical protein	-	-	-	-	-	-	H9Q67_01860	hypothetical protein
scaffold25	KIIIGDCO_00378	-	hypothetical protein	-	-	-	-	-	-	H9Q67_01865	hypothetical protein
scaffold25	KIIIGDCO_00379	-	hypothetical protein	COG2805	Tfp pilus assembly protein, pilus retraction ATPase PilT	-	-	-	-	H9Q67_01870	DUF853 family protein
scaffold25	KIIIGDCO_00380	-	hypothetical protein	COG3505	Type IV secretory pathway, VirD4 components	-	-	-	-	H9Q67_01875	TraM recognition domain-containing protein
scaffold25	KIIIGDCO_00381	-	hypothetical protein	-	-	-	-	-	-	H9Q67_01880	hypothetical protein
scaffold25	KIIIGDCO_00382	-	hypothetical protein	COG0003	Oxyanion-translocating ATPase	-	-	-	-	H9Q67_01885	hypothetical protein
scaffold25	KIIIGDCO_00383	-	hypothetical protein	-	-	-	-	-	-	H9Q67_01895	hypothetical protein
scaffold25	KIIIGDCO_00384	-	hypothetical protein	COG4928	Predicted P-loop ATPase	-	-	-	-	H9Q67_01900	hypothetical protein
scaffold25	KIIIGDCO_00385	parA	Chromosome partitioning protein ParA	COG1192	ATPases involved in chromosome partitioning	-	K03496	chromosome partitioning protein	-	H9Q67_01905	ParA family protein
scaffold25	KIIIGDCO_00386	-	hypothetical protein	-	-	-	-	-	-	-	-
scaffold25	KIIIGDCO_00387	-	hypothetical protein	COG3654	Prophage maintenance system killer protein	-	-	-	-	H9Q67_01915	hypothetical protein
scaffold25	KIIIGDCO_00388	-	hypothetical protein	-	-	-	-	-	-	-	-
scaffold25	KIIIGDCO_00389	-	hypothetical protein	COG5527	Protein involved in initiation of plasmid replication	-	-	-	-	H9Q67_01920	replication initiation protein
scaffold25	KIIIGDCO_00390	-	hypothetical protein	COG0494	NTP pyrophosphohydrolases including oxidative damage repair enzymes	-	-	-	-	H9Q67_01925	NUDIX hydrolase
scaffold25	KIIIGDCO_00391	-	hypothetical protein	-	-	-	-	-	-	H9Q67_01930	hypothetical protein
scaffold25	KIIIGDCO_00392	-	hypothetical protein	-	-	-	-	-	-	H9Q67_01935	hypothetical protein
scaffold26	KIIIGDCO_00393	-	hypothetical protein	-	-	-	-	-	-	H9Q67_01950	hypothetical protein
scaffold26	KIIIGDCO_00394	-	hypothetical protein	-	-	-	-	-	-	H9Q67_01955	hypothetical protein
scaffold26	KIIIGDCO_00395	hprK	HPr kinase/phosphorylase	COG1493	Serine kinase of the HPr protein, regulates carbohydrate metabolism	-	K06023	HPr kinase/phosphorylase [EC:2.7.11.- 2.7.4.-]	-	H9Q67_01960	HPr(Ser) kinase/phosphatase
scaffold26	KIIIGDCO_00396	lgt_2	Prolipoprotein diacylglyceryl transferase	COG0682	Prolipoprotein diacylglyceryltransferase	-	K13292	phosphatidylglycerol---prolipoprotein diacylglyceryl transferase [EC:2.5.1.145]	-	H9Q67_01965	prolipoprotein diacylglyceryl transferase
scaffold26	KIIIGDCO_00397	trxB	Thioredoxin reductase	COG0492	Thioredoxin reductase	Selenocompound metabolism	K00384	thioredoxin reductase (NADPH) [EC:1.8.1.9]	-	H9Q67_01970	thioredoxin-disulfide reductase
scaffold26	KIIIGDCO_00398	whiA	Putative sporulation transcription regulator WhiA	COG1481	Uncharacterized protein conserved in bacteria	-	K09762	uncharacterized protein	-	H9Q67_01975	DNA-binding protein WhiA
scaffold26	KIIIGDCO_00399	-	hypothetical protein	COG1396	Predicted transcriptional regulators	-	-	-	-	H9Q67_01980	helix-turn-helix transcriptional regulator
scaffold26	KIIIGDCO_00400	-	hypothetical protein	-	-	-	-	-	-	H9Q67_01985	hypothetical protein
scaffold26	KIIIGDCO_00401	tyrS	Tyrosine--tRNA ligase	COG0162	Tyrosyl-tRNA synthetase	Aminoacyl-tRNA biosynthesis	K01866	tyrosyl-tRNA synthetase [EC:6.1.1.1]	-	H9Q67_01990	tyrosine--tRNA ligase
scaffold26	KIIIGDCO_00402	-	hypothetical protein	-	-	-	-	-	-	H9Q67_01995	hypothetical protein
scaffold26	KIIIGDCO_00403	-	hypothetical protein	-	-	-	-	-	-	H9Q67_02000	hypothetical protein
scaffold26	KIIIGDCO_00404	-	hypothetical protein	-	-	-	-	-	-	H9Q67_02005	hypothetical protein
scaffold26	KIIIGDCO_00405	-	hypothetical protein	-	-	-	-	-	-	H9Q67_02010	hypothetical protein
scaffold26	KIIIGDCO_00406	-	hypothetical protein	-	-	-	-	-	-	H9Q67_02015	hypothetical protein
scaffold26	KIIIGDCO_00407	rpsD	30S ribosomal protein S4	COG0522	Ribosomal protein S4 and related proteins	Ribosome	K02986	small subunit ribosomal protein S4	-	H9Q67_02020	30S ribosomal protein S4
scaffold26	KIIIGDCO_00408	-	hypothetical protein	-	-	-	-	-	-	H9Q67_02025	DUF285 domain-containing protein
scaffold27	KIIIGDCO_00409	-	hypothetical protein	-	-	-	-	-	-	H9Q67_02030	hypothetical protein
scaffold27	KIIIGDCO_00410	-	hypothetical protein	-	-	-	-	-	-	H9Q67_02035	hypothetical protein
scaffold27	KIIIGDCO_00411	-	hypothetical protein	-	-	-	-	-	-	H9Q67_02040	hypothetical protein
scaffold27	KIIIGDCO_00412	-	hypothetical protein	-	-	-	-	-	-	H9Q67_02045	hypothetical protein
scaffold27	KIIIGDCO_00413	-	Putative TrmH family tRNA/rRNA methyltransferase	COG0566	rRNA methylases	-	K03218	23S rRNA (guanosine2251-2'-O)-methyltransferase [EC:2.1.1.185]	-	H9Q67_02050	23S rRNA (guanosine(2251)-2-O)-methyltransferase RlmB
scaffold27	KIIIGDCO_00414	cysS	Cysteine--tRNA ligase	COG0215	Cysteinyl-tRNA synthetase	Aminoacyl-tRNA biosynthesis	K01883	cysteinyl-tRNA synthetase [EC:6.1.1.16]	-	H9Q67_02055	cysteine--tRNA ligase
scaffold27	KIIIGDCO_00415	-	hypothetical protein	-	-	-	-	-	-	H9Q67_02060	hypothetical protein
scaffold27	KIIIGDCO_00416	-	hypothetical protein	-	-	-	-	-	-	H9Q67_02065	hypothetical protein
scaffold27	KIIIGDCO_00417	fpgS	Folylpolyglutamate synthase	COG0285	Folylpolyglutamate synthase	Metabolic pathways	K11754	dihydrofolate synthase / folylpolyglutamate synthase [EC:6.3.2.12 6.3.2.17]	-	H9Q67_02070	hypothetical protein
scaffold27	KIIIGDCO_00418	-	hypothetical protein	-	-	-	-	-	-	H9Q67_02075	hypothetical protein
scaffold27	KIIIGDCO_00419	ung	Uracil-DNA glycosylase	COG0692	Uracil DNA glycosylase	Base excision repair	K03648	uracil-DNA glycosylase [EC:3.2.2.27]	-	H9Q67_02080	uracil-DNA glycosylase
scaffold27	KIIIGDCO_00420	rlmH	Ribosomal RNA large subunit methyltransferase H	COG1576	Uncharacterized conserved protein	-	K00783	23S rRNA (pseudouridine1915-N3)-methyltransferase [EC:2.1.1.177]	-	H9Q67_02085	23S rRNA (pseudouridine(1915)-N(3))-methyltransferase RlmH
scaffold27	KIIIGDCO_00421	-	hypothetical protein	-	-	-	-	-	-	H9Q67_02090	hypothetical protein
scaffold28	KIIIGDCO_00422	-	hypothetical protein	-	-	-	-	-	-	H9Q67_02095	hypothetical protein
scaffold28	KIIIGDCO_00423	-	hypothetical protein	-	-	-	-	-	-	H9Q67_02100	hypothetical protein
scaffold28	KIIIGDCO_00424	viaA	Protein ViaA	COG2425	Uncharacterized protein containing a von Willebrand factor type A (vWA) domain	-	-	-	-	H9Q67_02105	VWA domain-containing protein
scaffold28	KIIIGDCO_00425	ravA	ATPase RavA	COG0714	MoxR-like ATPases	-	K03924	MoxR-like ATPase [EC:3.6.3.-]	-	H9Q67_02110	AAA family ATPase
scaffold28	KIIIGDCO_00426	-	hypothetical protein	-	-	-	-	-	-	H9Q67_02115	hypothetical protein
scaffold28	KIIIGDCO_00427	-	hypothetical protein	-	-	-	-	-	-	H9Q67_02120	hypothetical protein
scaffold28	KIIIGDCO_00428	-	hypothetical protein	-	-	-	-	-	-	-	-
scaffold28	KIIIGDCO_00429	-	hypothetical protein	-	-	-	-	-	-	H9Q67_02125	hypothetical protein
scaffold28	KIIIGDCO_00430	-	hypothetical protein	COG0474	Cation transport ATPase	-	-	-	-	H9Q67_02130	hypothetical protein
scaffold28	KIIIGDCO_00431	-	hypothetical protein	-	-	-	-	-	-	H9Q67_02135	hypothetical protein
scaffold29	KIIIGDCO_00432	-	hypothetical protein	-	-	-	-	-	-	-	-
scaffold29	KIIIGDCO_00433	-	hypothetical protein	-	-	-	-	-	-	-	-
scaffold29	KIIIGDCO_00434	-	hypothetical protein	-	-	-	-	-	-	-	-
scaffold29	KIIIGDCO_00435	-	Calcium-transporting ATPase 1	COG0474	Cation transport ATPase	-	K01537	P-type Ca2+ transporter type 2C [EC:7.2.2.10]	-	H9Q67_02150	cation-translocating P-type ATPase
scaffold29	KIIIGDCO_00436	-	putative oxidoreductase/MSMEI_2346	COG0656	Aldo/keto reductases, related to diketogulonate reductase	-	-	-	-	H9Q67_02155	aldo/keto reductase
scaffold29	KIIIGDCO_00437	yvgN	Glyoxal reductase	COG0656	Aldo/keto reductases, related to diketogulonate reductase	Metabolic pathways	K23257	methylglyoxal/glyoxal reductase [EC:1.1.1.283 1.1.1.-]	-	H9Q67_02160	aldo/keto reductase
scaffold29	KIIIGDCO_00438	-	hypothetical protein	COG2910	Putative NADH-flavin reductase	-	K07118	uncharacterized protein	-	H9Q67_02165	NAD(P)H-binding protein
scaffold29	KIIIGDCO_00439	-	hypothetical protein	COG2910	Putative NADH-flavin reductase	-	-	-	-	H9Q67_02170	NAD(P)H-binding protein
scaffold29	KIIIGDCO_00440	-	hypothetical protein	-	-	-	-	-	-	H9Q67_02175	hypothetical protein
scaffold29	KIIIGDCO_00441	-	hypothetical protein	-	-	-	-	-	-	H9Q67_02180	hypothetical protein
scaffold29	KIIIGDCO_00442	-	Putative NAD(P)H nitroreductase	COG0778	Nitroreductase	-	-	-	-	H9Q67_02185	nitroreductase family protein
scaffold29	KIIIGDCO_00443	tufA	Elongation factor Tu	COG0050	GTPases - translation elongation factors	Plant-pathogen interaction	K02358	elongation factor Tu	-	H9Q67_02190	elongation factor Tu
scaffold29	KIIIGDCO_00444	fusA	Elongation factor G	COG0480	Translation elongation factors (GTPases)	-	K02355	elongation factor G	-	H9Q67_02195	elongation factor G
scaffold29	KIIIGDCO_00445	rpsG	30S ribosomal protein S7	COG0049	Ribosomal protein S7	Ribosome	K02992	small subunit ribosomal protein S7	-	H9Q67_02200	30S ribosomal protein S7
scaffold29	KIIIGDCO_00446	rpsL	30S ribosomal protein S12	COG0048	Ribosomal protein S12	Ribosome	K02950	small subunit ribosomal protein S12	-	H9Q67_02205	30S ribosomal protein S12
scaffold30	KIIIGDCO_00447	parE	DNA topoisomerase 4 subunit B	COG0187	Type IIA topoisomerase (DNA gyrase/topo II, topoisomerase IV), B subunit	-	K02622	topoisomerase IV subunit B [EC:5.6.2.2]	-	H9Q67_02210	DNA topoisomerase IV subunit B
scaffold30	KIIIGDCO_00448	parC	DNA topoisomerase 4 subunit A	COG0188	Type IIA topoisomerase (DNA gyrase/topo II, topoisomerase IV), A subunit	-	K02621	topoisomerase IV subunit A [EC:5.6.2.2]	-	H9Q67_02215	DNA topoisomerase IV subunit A
scaffold30	KIIIGDCO_00449	gapN	NADP-dependent glyceraldehyde-3-phosphate dehydrogenase	COG1012	NAD-dependent aldehyde dehydrogenases	Metabolic pathways	K00131	glyceraldehyde-3-phosphate dehydrogenase (NADP+) [EC:1.2.1.9]	-	H9Q67_02220	NADP-dependent glyceraldehyde-3-phosphate dehydrogenase
scaffold30	KIIIGDCO_00450	ldh	L-lactate dehydrogenase	COG0039	Malate/lactate dehydrogenases	Metabolic pathways	K00016	L-lactate dehydrogenase [EC:1.1.1.27]	-	H9Q67_02225	L-lactate dehydrogenase
scaffold30	KIIIGDCO_00451	focA	putative formate transporter 1	COG2116	Formate/nitrite family of transporters	-	-	-	-	H9Q67_02230	formate/nitrite transporter family protein
scaffold30	KIIIGDCO_00452	-	hypothetical protein	COG2116	Formate/nitrite family of transporters	-	-	-	-	H9Q67_02235	formate/nitrite transporter family protein
scaffold31	KIIIGDCO_00453	-	hypothetical protein	-	-	-	-	-	-	H9Q67_02245	BlaI/MecI/CopY family transcriptional regulator
scaffold31	KIIIGDCO_00454	-	hypothetical protein	COG3505	Type IV secretory pathway, VirD4 components	-	-	-	-	H9Q67_02250	DUF853 family protein
scaffold31	KIIIGDCO_00455	-	hypothetical protein	COG3451	Type IV secretory pathway, VirB4 components	-	-	-	-	H9Q67_02255	ATP-binding protein
scaffold31	KIIIGDCO_00456	-	hypothetical protein	-	-	-	-	-	-	H9Q67_02260	hypothetical protein
scaffold31	KIIIGDCO_00457	-	hypothetical protein	-	-	-	-	-	-	H9Q67_02265	hypothetical protein
scaffold31	KIIIGDCO_00458	-	hypothetical protein	COG1792	Cell shape-determining protein	-	-	-	-	H9Q67_02270	hypothetical protein
scaffold31	KIIIGDCO_00459	-	hypothetical protein	COG1196	Chromosome segregation ATPases	-	-	-	-	H9Q67_02275	hypothetical protein
scaffold31	KIIIGDCO_00460	-	hypothetical protein	-	-	-	-	-	-	H9Q67_02280	hypothetical protein
scaffold32	KIIIGDCO_00461	tdcB	L-threonine dehydratase catabolic TdcB	COG1171	Threonine dehydratase	Metabolic pathways	K01754	threonine dehydratase [EC:4.3.1.19]	-	H9Q67_02285	threonine ammonia-lyase
scaffold32	KIIIGDCO_00462	rpsT	30S ribosomal protein S20	COG0268	Ribosomal protein S20	Ribosome	K02968	small subunit ribosomal protein S20	-	H9Q67_02290	30S ribosomal protein S20
scaffold32	KIIIGDCO_00463	-	hypothetical protein	COG1110	Reverse gyrase	-	-	-	-	H9Q67_02295	hypothetical protein
scaffold32	KIIIGDCO_00464	-	hypothetical protein	-	-	-	-	-	-	H9Q67_02300	DUF2779 domain-containing protein
scaffold32	KIIIGDCO_00465	fmt	Methionyl-tRNA formyltransferase	COG0223	Methionyl-tRNA formyltransferase	Aminoacyl-tRNA biosynthesis	K00604	methionyl-tRNA formyltransferase [EC:2.1.2.9]	-	H9Q67_02305	methionyl-tRNA formyltransferase
scaffold32	KIIIGDCO_00466	-	hypothetical protein	-	-	-	-	-	-	H9Q67_02310	hypothetical protein
scaffold32	KIIIGDCO_00467	-	hypothetical protein	-	-	-	-	-	-	H9Q67_02315	hypothetical protein
scaffold32	KIIIGDCO_00468	-	hypothetical protein	-	-	-	-	-	-	H9Q67_02320	hypothetical protein
scaffold33	KIIIGDCO_00469	-	hypothetical protein	-	-	-	-	-	-	H9Q67_02330	hypothetical protein
scaffold33	KIIIGDCO_00470	-	hypothetical protein	-	-	-	-	-	-	H9Q67_02335	replication initiation protein
scaffold33	KIIIGDCO_00471	-	hypothetical protein	-	-	-	-	-	-	H9Q67_02340	hypothetical protein
scaffold33	KIIIGDCO_00472	soj_3	Sporulation initiation inhibitor protein Soj	COG1192	ATPases involved in chromosome partitioning	-	K03496	chromosome partitioning protein	-	H9Q67_02345	AAA family ATPase
scaffold33	KIIIGDCO_00473	rapA_1	RNA polymerase-associated protein RapA	COG0553	Superfamily II DNA/RNA helicases, SNF2 family	-	-	-	-	H9Q67_02350	DEAD/DEAH box helicase
scaffold33	KIIIGDCO_00474	-	hypothetical protein	-	-	-	-	-	-	H9Q67_02355	hypothetical protein
scaffold33	KIIIGDCO_00475	mreB_3	Rod shape-determining protein MreB	COG1077	Actin-like ATPase involved in cell morphogenesis	-	K03569	rod shape-determining protein MreB and related proteins	-	H9Q67_02360	rod shape-determining protein
scaffold33	KIIIGDCO_00476	ihfB_1	Integration host factor subunit beta	COG0776	Bacterial nucleoid DNA-binding protein	-	K03530	DNA-binding protein HU-beta	-	-	-
scaffold33	KIIIGDCO_00477	-	hypothetical protein	-	-	-	-	-	-	H9Q67_02375	hypothetical protein
scaffold33	KIIIGDCO_00478	-	hypothetical protein	-	-	-	-	-	-	H9Q67_02380	hypothetical protein
scaffold33	KIIIGDCO_00479	-	hypothetical protein	-	-	-	-	-	-	-	-
scaffold33	KIIIGDCO_00480	-	hypothetical protein	-	-	-	-	-	-	H9Q67_02390	hypothetical protein
scaffold33	KIIIGDCO_00481	-	hypothetical protein	-	-	-	-	-	-	H9Q67_02395	hypothetical protein
scaffold34	KIIIGDCO_00482	-	hypothetical protein	-	-	-	-	-	-	H9Q67_02400	hypothetical protein
scaffold34	KIIIGDCO_00483	-	hypothetical protein	-	-	-	-	-	-	-	-
scaffold34	KIIIGDCO_00484	glpT	Glycerol-3-phosphate transporter	COG2271	Sugar phosphate permease	-	K02445	MFS transporter, OPA family, glycerol-3-phosphate transporter	-	H9Q67_02415	MFS transporter
scaffold34	KIIIGDCO_00485	-	hypothetical protein	-	-	-	-	-	-	-	-
scaffold34	KIIIGDCO_00486	trxA	Thioredoxin	COG3118	Thioredoxin domain-containing protein	Salmonella infection	K03671	thioredoxin 1	-	H9Q67_02420	thioredoxin
scaffold34	KIIIGDCO_00487	ycsE	5-amino-6-(5-phospho-D-ribitylamino)uracil phosphatase YcsE	COG0561	Predicted hydrolases of the HAD superfamily	-	-	-	-	H9Q67_02425	HAD family hydrolase
scaffold34	KIIIGDCO_00488	-	hypothetical protein	-	-	-	-	-	-	H9Q67_02430	hypothetical protein
scaffold34	KIIIGDCO_00489	lhgO_1	L-2-hydroxyglutarate oxidase LhgO	COG0579	Predicted dehydrogenase	Biosynthesis of secondary metabolites	K00111	glycerol-3-phosphate dehydrogenase [EC:1.1.5.3]	-	H9Q67_02435	pseudogene
scaffold34	KIIIGDCO_00490	lhgO_2	L-2-hydroxyglutarate oxidase LhgO	COG0579	Predicted dehydrogenase	Biosynthesis of secondary metabolites	K00111	glycerol-3-phosphate dehydrogenase [EC:1.1.5.3]	-	H9Q67_02435	pseudogene
scaffold34	KIIIGDCO_00491	glpF	putative glycerol uptake facilitator protein	COG0580	Glycerol uptake facilitator and related permeases (Major Intrinsic Protein Family)	-	K02440	glycerol uptake facilitator protein	-	H9Q67_02440	aquaporin family protein
scaffold34	KIIIGDCO_00492	glpK_1	Glycerol kinase	COG0554	Glycerol kinase	Metabolic pathways	K00864	glycerol kinase [EC:2.7.1.30]	-	H9Q67_02445	pseudogene
scaffold34	KIIIGDCO_00493	glpK_2	Glycerol kinase	COG0554	Glycerol kinase	Metabolic pathways	K00864	glycerol kinase [EC:2.7.1.30]	-	H9Q67_02445	pseudogene
scaffold35	KIIIGDCO_00494	-	hypothetical protein	-	-	-	-	-	-	H9Q67_02450	hypothetical protein
scaffold35	KIIIGDCO_00495	-	hypothetical protein	COG1335	Amidases related to nicotinamidase	-	-	-	-	H9Q67_02455	cysteine hydrolase
scaffold35	KIIIGDCO_00496	-	hypothetical protein	-	-	-	-	-	-	H9Q67_02460	hypothetical protein
scaffold35	KIIIGDCO_00497	-	hypothetical protein	-	-	-	-	-	-	H9Q67_02465	hypothetical protein
scaffold35	KIIIGDCO_00498	-	tRNA-Val(tac)	-	-	-	-	-	-	-	-
scaffold35	KIIIGDCO_00499	-	tRNA-Thr(tgt)	-	-	-	-	-	-	-	-
scaffold35	KIIIGDCO_00500	-	tRNA-Tyr(gta)	-	-	-	-	-	-	-	-
scaffold35	KIIIGDCO_00501	-	tRNA-Gln(ttg)	-	-	-	-	-	-	-	-
scaffold35	KIIIGDCO_00502	-	tRNA-Lys(ttt)	-	-	-	-	-	-	-	-
scaffold35	KIIIGDCO_00503	-	tRNA-Leu(taa)	-	-	-	-	-	-	-	-
scaffold35	KIIIGDCO_00504	-	tRNA-Leu(caa)	-	-	-	-	-	-	-	-
scaffold35	KIIIGDCO_00505	-	hypothetical protein	-	-	-	-	-	-	H9Q67_02505	hypothetical protein
scaffold35	KIIIGDCO_00506	-	hypothetical protein	COG0733	Na+-dependent transporters of the SNF family	-	K03308	neurotransmitter:Na+ symporter, NSS family	-	H9Q67_02510	sodium-dependent transporter
scaffold35	KIIIGDCO_00507	-	hypothetical protein	-	-	-	-	-	-	-	-
scaffold35	KIIIGDCO_00508	-	hypothetical protein	-	-	-	-	-	-	H9Q67_02515	hypothetical protein
scaffold35	KIIIGDCO_00509	-	tRNA-Gly(tcc)	-	-	-	-	-	-	-	-
scaffold35	KIIIGDCO_00510	-	hypothetical protein	-	-	-	-	-	-	H9Q67_02525	hypothetical protein
scaffold35	KIIIGDCO_00511	-	hypothetical protein	-	-	-	-	-	-	H9Q67_02530	hypothetical protein
scaffold35	KIIIGDCO_00512	-	hypothetical protein	-	-	-	-	-	-	-	-
scaffold35	KIIIGDCO_00513	-	hypothetical protein	-	-	-	-	-	-	H9Q67_02535	hypothetical protein
scaffold36	KIIIGDCO_00514	-	hypothetical protein	-	-	-	-	-	-	H9Q67_02540	hypothetical protein
scaffold36	KIIIGDCO_00515	-	hypothetical protein	COG1744	Uncharacterized ABC-type transport system, periplasmic component/surface lipoprotein	ABC transporters	K07335	basic membrane protein A and related proteins	-	H9Q67_02545	BMP family ABC transporter substrate-binding protein
scaffold36	KIIIGDCO_00516	-	hypothetical protein	COG1744	Uncharacterized ABC-type transport system, periplasmic component/surface lipoprotein	ABC transporters	K07335	basic membrane protein A and related proteins	-	H9Q67_02550	BMP family ABC transporter substrate-binding protein
scaffold36	KIIIGDCO_00517	rbsA	Ribose import ATP-binding protein RbsA	COG3845	ABC-type uncharacterized transport systems, ATPase components	ABC transporters	K23537	general nucleoside transport system ATP-binding protein	-	H9Q67_02555	ABC transporter ATP-binding protein
scaffold36	KIIIGDCO_00518	ytfT	Inner membrane ABC transporter permease protein YtfT	COG4603	ABC-type uncharacterized transport system, permease component	ABC transporters	K23535	general nucleoside transport system permease protein	-	H9Q67_02560	hypothetical protein
scaffold36	KIIIGDCO_00519	-	hypothetical protein	COG1079	Uncharacterized ABC-type transport system, permease component	ABC transporters	K23536	general nucleoside transport system permease protein	-	H9Q67_02565	ABC transporter permease
scaffold36	KIIIGDCO_00520	-	hypothetical protein	-	-	-	-	-	-	H9Q67_02570	hypothetical protein
scaffold36	KIIIGDCO_00521	-	hypothetical protein	-	-	-	-	-	-	-	-
scaffold36	KIIIGDCO_00522	-	hypothetical protein	-	-	-	-	-	-	H9Q67_02585	hypothetical protein
scaffold36	KIIIGDCO_00523	ugpQ	Glycerophosphodiester phosphodiesterase%2C cytoplasmic	COG0584	Glycerophosphoryl diester phosphodiesterase	Glycerophospholipid metabolism	K01126	glycerophosphoryl diester phosphodiesterase [EC:3.1.4.46]	-	H9Q67_02590	hypothetical protein
scaffold36	KIIIGDCO_00524	-	hypothetical protein	-	-	-	-	-	-	H9Q67_02595	hypothetical protein
scaffold37	KIIIGDCO_00525	-	hypothetical protein	-	-	-	-	-	-	H9Q67_02600	hypothetical protein
scaffold37	KIIIGDCO_00526	-	hypothetical protein	-	-	-	-	-	-	H9Q67_02605	hypothetical protein
scaffold37	KIIIGDCO_00527	natA	ABC transporter ATP-binding protein NatA	COG1131	ABC-type multidrug transport system, ATPase component	-	K01990	ABC-2 type transport system ATP-binding protein	-	H9Q67_02610	ABC transporter ATP-binding protein
scaffold37	KIIIGDCO_00528	-	hypothetical protein	COG1277	ABC-type transport system involved in multi-copper enzyme maturation, permease component	-	-	-	-	H9Q67_02615	hypothetical protein
scaffold37	KIIIGDCO_00529	-	hypothetical protein	-	-	-	-	-	-	H9Q67_02620	hypothetical protein
scaffold37	KIIIGDCO_00530	-	hypothetical protein	-	-	-	-	-	-	-	-
scaffold37	KIIIGDCO_00531	-	hypothetical protein	-	-	-	-	-	-	H9Q67_02625	hypothetical protein
scaffold37	KIIIGDCO_00532	-	hypothetical protein	-	-	-	-	-	-	H9Q67_02630	hypothetical protein
scaffold37	KIIIGDCO_00533	-	hypothetical protein	-	-	-	-	-	-	H9Q67_02635	hypothetical protein
scaffold37	KIIIGDCO_00534	cshA	ATP-dependent RNA helicase CshA	COG0513	Superfamily II DNA and RNA helicases	RNA degradation	K05592	ATP-dependent RNA helicase DeaD [EC:3.6.4.13]	-	H9Q67_02640	DEAD/DEAH box helicase
scaffold38	KIIIGDCO_00535	-	hypothetical protein	-	-	-	-	-	-	H9Q67_02645	hypothetical protein
scaffold38	KIIIGDCO_00536	-	hypothetical protein	COG2378	Predicted transcriptional regulator	-	-	-	-	H9Q67_02650	hypothetical protein
scaffold38	KIIIGDCO_00537	prmC	Release factor glutamine methyltransferase	COG2890	Methylase of polypeptide chain release factors	-	K02493	release factor glutamine methyltransferase [EC:2.1.1.297]	-	H9Q67_02655	peptide chain release factor N(5)-glutamine methyltransferase
scaffold38	KIIIGDCO_00538	-	hypothetical protein	-	-	-	-	-	-	H9Q67_02660	hypothetical protein
scaffold38	KIIIGDCO_00539	prfA	Peptide chain release factor 1	COG0216	Protein chain release factor A	-	K02835	peptide chain release factor 1	-	H9Q67_02665	peptide chain release factor 1
scaffold38	KIIIGDCO_00540	tdk	Thymidine kinase	COG1435	Thymidine kinase	Metabolic pathways	K00857	thymidine kinase [EC:2.7.1.21]	-	H9Q67_02670	thymidine kinase
scaffold38	KIIIGDCO_00541	nrnA	putative bifunctional oligoribonuclease and PAP phosphatase NrnA	COG0618	Exopolyphosphatase-related proteins	Metabolic pathways	K06881	bifunctional oligoribonuclease and PAP phosphatase NrnA [EC:3.1.3.7 3.1.13.3]	-	H9Q67_02675	bifunctional oligoribonuclease/PAP phosphatase NrnA
scaffold38	KIIIGDCO_00542	-	Putative ABC transporter ATP-binding protein MG187	COG3839	ABC-type sugar transport systems, ATPase components	-	-	-	-	H9Q67_02680	hypothetical protein
scaffold38	KIIIGDCO_00543	rpmE	50S ribosomal protein L31	COG0254	Ribosomal protein L31	Ribosome	K02909	large subunit ribosomal protein L31	-	H9Q67_02685	50S ribosomal protein L31
scaffold38	KIIIGDCO_00544	-	hypothetical protein	-	-	-	-	-	-	H9Q67_02690	hypothetical protein
scaffold39	KIIIGDCO_00545	-	hypothetical protein	-	-	-	-	-	-	H9Q67_02695	hypothetical protein
scaffold39	KIIIGDCO_00546	lsrA	Autoinducer 2 import ATP-binding protein LsrA	COG3845	ABC-type uncharacterized transport systems, ATPase components	ABC transporters	K23537	general nucleoside transport system ATP-binding protein	-	H9Q67_02700	ATP-binding cassette domain-containing protein
scaffold39	KIIIGDCO_00547	-	hypothetical protein	COG4603	ABC-type uncharacterized transport system, permease component	ABC transporters	K23535	general nucleoside transport system permease protein	-	H9Q67_02705	ABC transporter permease
scaffold39	KIIIGDCO_00548	-	hypothetical protein	COG1079	Uncharacterized ABC-type transport system, permease component	ABC transporters	K23536	general nucleoside transport system permease protein	-	H9Q67_02710	hypothetical protein
scaffold39	KIIIGDCO_00549	rsmG	Ribosomal RNA small subunit methyltransferase G	COG0357	Predicted S-adenosylmethionine-dependent methyltransferase involved in bacterial cell division	-	K03501	16S rRNA (guanine527-N7)-methyltransferase [EC:2.1.1.170]	-	H9Q67_02715	16S rRNA (guanine(527)-N(7))-methyltransferase RsmG
scaffold39	KIIIGDCO_00550	soj_4	Sporulation initiation inhibitor protein Soj	COG1192	ATPases involved in chromosome partitioning	-	K03496	chromosome partitioning protein	-	H9Q67_02720	ParA family protein
scaffold39	KIIIGDCO_00551	spo0C	Chromosome-partitioning protein Spo0J	COG1475	Predicted transcriptional regulators	-	K03497	ParB family transcriptional regulator, chromosome partitioning protein	-	H9Q67_02725	ParB/RepB/Spo0J family partition protein
scaffold39	KIIIGDCO_00552	-	hypothetical protein	-	-	-	-	-	-	H9Q67_02730	hypothetical protein
scaffold39	KIIIGDCO_00553	-	hypothetical protein	COG5192	GTP-binding protein required for 40S ribosome biogenesis	-	-	-	-	H9Q67_02735	hypothetical protein
scaffold40	KIIIGDCO_00554	-	Acetyltransferase	COG2153	Predicted acyltransferase	-	-	-	-	H9Q67_02745	GNAT family N-acetyltransferase
scaffold40	KIIIGDCO_00555	-	hypothetical protein	COG0666	FOG: Ankyrin repeat	-	-	-	-	H9Q67_02750	ankyrin repeat domain-containing protein
scaffold40	KIIIGDCO_00556	-	hypothetical protein	COG0666	FOG: Ankyrin repeat	-	-	-	-	H9Q67_02755	ankyrin repeat domain-containing protein
scaffold40	KIIIGDCO_00557	-	hypothetical protein	COG0666	FOG: Ankyrin repeat	-	K06867	uncharacterized protein	-	H9Q67_02760	ankyrin repeat domain-containing protein
scaffold40	KIIIGDCO_00558	-	hypothetical protein	-	-	-	-	-	-	H9Q67_02765	hypothetical protein
scaffold40	KIIIGDCO_00559	-	hypothetical protein	-	-	-	-	-	-	H9Q67_02770	hypothetical protein
scaffold40	KIIIGDCO_00560	rnjA	Ribonuclease J1	COG0595	Predicted hydrolase of the metallo-beta-lactamase superfamily	RNA degradation	K12574	ribonuclease J [EC:3.1.-.-]	-	H9Q67_02775	ribonuclease J
scaffold40	KIIIGDCO_00561	-	Peptide deformylase 2	COG0242	N-formylmethionyl-tRNA deformylase	-	K01462	peptide deformylase [EC:3.5.1.88]	-	H9Q67_02780	peptide deformylase
scaffold40	KIIIGDCO_00562	rsmD	Ribosomal RNA small subunit methyltransferase D	COG0742	N6-adenine-specific methylase	-	K08316	16S rRNA (guanine966-N2)-methyltransferase [EC:2.1.1.171]	-	H9Q67_02785	RsmD family RNA methyltransferase
scaffold40	KIIIGDCO_00563	gmk	Guanylate kinase	COG0194	Guanylate kinase	Metabolic pathways	K00942	guanylate kinase [EC:2.7.4.8]	-	H9Q67_02790	guanylate kinase
scaffold40	KIIIGDCO_00564	-	hypothetical protein	-	-	-	-	-	-	H9Q67_02795	hypothetical protein
scaffold40	KIIIGDCO_00565	-	hypothetical protein	-	-	-	-	-	-	H9Q67_02800	hypothetical protein
scaffold40	KIIIGDCO_00566	-	hypothetical protein	COG2003	DNA repair proteins	-	K03630	DNA repair protein RadC	-	H9Q67_02805	hypothetical protein
scaffold40	KIIIGDCO_00567	-	hypothetical protein	-	-	-	-	-	-	H9Q67_02810	hypothetical protein
scaffold40	KIIIGDCO_00568	-	hypothetical protein	-	-	-	-	-	-	H9Q67_02815	Nif3-like dinuclear metal center hexameric protein
scaffold41	KIIIGDCO_00569	rpsB	30S ribosomal protein S2	COG0052	Ribosomal protein S2	Ribosome	K02967	small subunit ribosomal protein S2	-	H9Q67_02820	30S ribosomal protein S2
scaffold41	KIIIGDCO_00570	tsf	Elongation factor Ts	COG0264	Translation elongation factor Ts	-	K02357	elongation factor Ts	-	H9Q67_02825	translation elongation factor Ts
scaffold41	KIIIGDCO_00571	-	hypothetical protein	-	-	-	-	-	-	H9Q67_02830	hypothetical protein
scaffold41	KIIIGDCO_00572	pyrH	Uridylate kinase	COG0528	Uridylate kinase	Metabolic pathways	K09903	uridylate kinase [EC:2.7.4.22]	-	H9Q67_02835	UMP kinase
scaffold41	KIIIGDCO_00573	pta	Phosphate acetyltransferase	COG0280	Phosphotransacetylase	Metabolic pathways	K00625	phosphate acetyltransferase [EC:2.3.1.8]	-	H9Q67_02840	phosphate acetyltransferase
scaffold41	KIIIGDCO_00574	ackA	Acetate kinase	COG0282	Acetate kinase	Metabolic pathways	K00925	acetate kinase [EC:2.7.2.1]	-	H9Q67_02845	acetate kinase
scaffold41	KIIIGDCO_00575	-	hypothetical protein	-	-	-	-	-	-	H9Q67_02850	hypothetical protein
scaffold41	KIIIGDCO_00576	noxE	NADH oxidase	COG0446	Uncharacterized NAD(FAD)-dependent dehydrogenases	-	-	-	-	H9Q67_02855	FAD-dependent oxidoreductase
scaffold42	KIIIGDCO_00577	-	hypothetical protein	-	-	-	-	-	-	H9Q67_02860	hypothetical protein
scaffold42	KIIIGDCO_00578	-	hypothetical protein	-	-	-	-	-	-	H9Q67_02865	hypothetical protein
scaffold42	KIIIGDCO_00579	-	hypothetical protein	-	-	-	-	-	-	H9Q67_02870	hypothetical protein
scaffold42	KIIIGDCO_00580	-	putative oxidoreductase	COG0300	Short-chain dehydrogenases of various substrate specificities	-	K07124	uncharacterized protein	-	H9Q67_02875	SDR family NAD(P)-dependent oxidoreductase
scaffold42	KIIIGDCO_00581	pgsA	CDP-diacylglycerol--glycerol-3-phosphate 3-phosphatidyltransferase	COG0558	Phosphatidylglycerophosphate synthase	-	-	-	-	H9Q67_02880	CDP-diacylglycerol--glycerol-3-phosphate 3-phosphatidyltransferase
scaffold42	KIIIGDCO_00582	traG_1	Conjugal transfer protein TraG	COG3505	Type IV secretory pathway, VirD4 components	Bacterial secretion system	K03205	type IV secretion system protein VirD4 [EC:7.4.2.8]	-	H9Q67_02885	type IV secretory system conjugative DNA transfer family protein
scaffold42	KIIIGDCO_00583	-	hypothetical protein	-	-	-	-	-	-	-	-
scaffold42	KIIIGDCO_00584	-	hypothetical protein	-	-	-	-	-	-	H9Q67_02890	hypothetical protein
scaffold42	KIIIGDCO_00585	-	hypothetical protein	-	-	-	-	-	-	H9Q67_02895	hypothetical protein
scaffold43	KIIIGDCO_00586	-	hypothetical protein	-	-	-	-	-	-	H9Q67_02900	hypothetical protein
scaffold43	KIIIGDCO_00587	engB	putative GTP-binding protein EngB	COG0218	Predicted GTPase	-	K03978	GTP-binding protein	-	H9Q67_02905	YihA family ribosome biogenesis GTP-binding protein
scaffold43	KIIIGDCO_00588	-	hypothetical protein	-	-	-	-	-	-	H9Q67_02910	hypothetical protein
scaffold43	KIIIGDCO_00589	-	hypothetical protein	-	-	-	-	-	-	-	-
scaffold43	KIIIGDCO_00590	mgtA_1	Magnesium-transporting ATPase%2C P-type 1	COG0474	Cation transport ATPase	-	K01531	P-type Mg2+ transporter [EC:7.2.2.14]	-	H9Q67_02915	hypothetical protein
scaffold43	KIIIGDCO_00591	mgtA_2	Magnesium-transporting ATPase%2C P-type 1	COG0474	Cation transport ATPase	-	K01531	P-type Mg2+ transporter [EC:7.2.2.14]	-	-	-
scaffold43	KIIIGDCO_00592	-	hypothetical protein	COG0666	FOG: Ankyrin repeat	-	K06867	uncharacterized protein	-	H9Q67_02925	ankyrin repeat domain-containing protein
scaffold43	KIIIGDCO_00593	ankX_1	Phosphocholine transferase AnkX	COG0666	FOG: Ankyrin repeat	-	K06867	uncharacterized protein	-	H9Q67_02930	ankyrin repeat domain-containing protein
scaffold43	KIIIGDCO_00594	-	hypothetical protein	-	-	-	-	-	-	H9Q67_02935	TSUP family transporter
scaffold43	KIIIGDCO_00595	-	hypothetical protein	-	-	-	-	-	-	H9Q67_02940	hypothetical protein
scaffold43	KIIIGDCO_00596	plsC	1-acyl-sn-glycerol-3-phosphate acyltransferase	COG0204	1-acyl-sn-glycerol-3-phosphate acyltransferase	Metabolic pathways	K00655	1-acyl-sn-glycerol-3-phosphate acyltransferase [EC:2.3.1.51]	-	H9Q67_02945	1-acyl-sn-glycerol-3-phosphate acyltransferase
scaffold43	KIIIGDCO_00597	dfrA	Dihydrofolate reductase	COG0262	Dihydrofolate reductase	Metabolic pathways	K00287	dihydrofolate reductase [EC:1.5.1.3]	-	H9Q67_02950	dihydrofolate reductase
scaffold43	KIIIGDCO_00598	thyA2	Thymidylate synthase 2	COG0207	Thymidylate synthase	Metabolic pathways	K00560	thymidylate synthase [EC:2.1.1.45]	-	H9Q67_02955	thymidylate synthase
scaffold44	KIIIGDCO_00599	-	hypothetical protein	COG2957	Peptidylarginine deiminase and related enzymes	-	-	-	-	H9Q67_02960	hypothetical protein
scaffold44	KIIIGDCO_00600	-	hypothetical protein	-	-	-	-	-	-	-	-
scaffold44	KIIIGDCO_00601	-	hypothetical protein	COG0443	Molecular chaperone	-	-	-	-	H9Q67_02970	hypothetical protein
scaffold44	KIIIGDCO_00602	-	hypothetical protein	-	-	-	-	-	-	H9Q67_02975	hypothetical protein
scaffold44	KIIIGDCO_00603	-	hypothetical protein	-	-	-	-	-	-	H9Q67_02980	hypothetical protein
scaffold44	KIIIGDCO_00604	-	hypothetical protein	-	-	-	-	-	-	H9Q67_02985	hypothetical protein
scaffold44	KIIIGDCO_00605	smc_1	Chromosome partition protein Smc	COG1196	Chromosome segregation ATPases	-	K03529	chromosome segregation protein	-	H9Q67_02990	AAA family ATPase
scaffold45	KIIIGDCO_00606	-	hypothetical protein	-	-	-	-	-	-	H9Q67_02995	hypothetical protein
scaffold45	KIIIGDCO_00607	spxA	Regulatory protein Spx	COG1393	Arsenate reductase and related proteins, glutaredoxin family	-	K16509	regulatory protein spx	-	H9Q67_03000	transcriptional regulator Spx
scaffold45	KIIIGDCO_00608	nadK	NAD kinase	COG0061	Predicted sugar kinase	Metabolic pathways	K00858	NAD+ kinase [EC:2.7.1.23]	-	H9Q67_03005	NAD(+)/NADH kinase
scaffold45	KIIIGDCO_00609	-	hypothetical protein	COG1264	Phosphotransferase system IIB components	-	-	-	-	H9Q67_03010	hypothetical protein
scaffold45	KIIIGDCO_00610	-	hypothetical protein	COG0607	Rhodanese-related sulfurtransferase	-	-	-	-	H9Q67_03015	rhodanese-like domain-containing protein
scaffold45	KIIIGDCO_00611	pnp	Polyribonucleotide nucleotidyltransferase	COG1185	Polyribonucleotide nucleotidyltransferase (polynucleotide phosphorylase)	RNA degradation	K00962	polyribonucleotide nucleotidyltransferase [EC:2.7.7.8]	-	H9Q67_03020	polyribonucleotide nucleotidyltransferase
scaffold45	KIIIGDCO_00612	rnj2	Ribonuclease J 2	COG0595	Predicted hydrolase of the metallo-beta-lactamase superfamily	RNA degradation	K12574	ribonuclease J [EC:3.1.-.-]	-	H9Q67_03025	ribonuclease J
scaffold46	KIIIGDCO_00613	-	Sugar transporter SemiSWEET	COG4095	Uncharacterized conserved protein	-	K15383	MtN3 and saliva related transmembrane protein	-	H9Q67_03030	glutathione synthetase
scaffold46	KIIIGDCO_00614	-	Sugar transporter SemiSWEET	COG4095	Uncharacterized conserved protein	-	K15383	MtN3 and saliva related transmembrane protein	-	H9Q67_03035	hypothetical protein
scaffold46	KIIIGDCO_00615	plsY	Glycerol-3-phosphate acyltransferase	COG0344	Predicted membrane protein	Metabolic pathways	K08591	acyl phosphate:glycerol-3-phosphate acyltransferase [EC:2.3.1.275]	-	H9Q67_03040	glycerol-3-phosphate 1-O-acyltransferase PlsY
scaffold46	KIIIGDCO_00616	rpsO	30S ribosomal protein S15	COG0184	Ribosomal protein S15P/S13E	Ribosome	K02956	small subunit ribosomal protein S15	-	H9Q67_03045	30S ribosomal protein S15
scaffold46	KIIIGDCO_00617	-	hypothetical protein	COG0666	FOG: Ankyrin repeat	-	K06867	uncharacterized protein	-	H9Q67_03050	ankyrin repeat domain-containing protein
scaffold46	KIIIGDCO_00618	-	hypothetical protein	-	-	-	-	-	-	H9Q67_03055	hypothetical protein
scaffold46	KIIIGDCO_00619	-	hypothetical protein	COG3763	Uncharacterized protein conserved in bacteria	-	K09976	uncharacterized protein	-	H9Q67_03060	YneF family protein
scaffold46	KIIIGDCO_00620	tkt	Transketolase	COG0021	Transketolase	Metabolic pathways	K00615	transketolase [EC:2.2.1.1]	-	H9Q67_03065	transketolase
scaffold46	KIIIGDCO_00621	-	hypothetical protein	-	-	-	-	-	-	H9Q67_03070	hypothetical protein
scaffold46	KIIIGDCO_00622	-	hypothetical protein	-	-	-	-	-	-	H9Q67_03075	hypothetical protein
scaffold46	KIIIGDCO_00623	-	hypothetical protein	-	-	-	-	-	-	H9Q67_03080	hypothetical protein
scaffold47	KIIIGDCO_00624	tcyP	L-cystine uptake protein TcyP	COG1823	Predicted Na+/dicarboxylate symporter	-	K06956	uncharacterized protein	-	H9Q67_03095	dicarboxylate/amino acid
scaffold47	KIIIGDCO_00625	npr	NADH peroxidase	COG0446	Uncharacterized NAD(FAD)-dependent dehydrogenases	-	-	-	-	H9Q67_03100	FAD-dependent oxidoreductase
scaffold47	KIIIGDCO_00626	menH_3	2-succinyl-6-hydroxy-2%2C4-cyclohexadiene-1-carboxylate synthase	COG1073	Hydrolases of the alpha/beta superfamily	-	K06889	uncharacterized protein	-	H9Q67_03105	alpha/beta fold hydrolase
scaffold47	KIIIGDCO_00627	ihfB_2	Integration host factor subunit beta	COG0776	Bacterial nucleoid DNA-binding protein	-	-	-	-	H9Q67_03110	HU family DNA-binding protein
scaffold47	KIIIGDCO_00628	-	hypothetical protein	-	-	-	-	-	-	H9Q67_03115	hypothetical protein
scaffold47	KIIIGDCO_00629	-	hypothetical protein	COG1196	Chromosome segregation ATPases	-	-	-	-	H9Q67_03120	hypothetical protein
scaffold47	KIIIGDCO_00630	-	hypothetical protein	-	-	-	-	-	-	H9Q67_03125	hypothetical protein
scaffold48	KIIIGDCO_00631	greA	Transcription elongation factor GreA	COG0782	Transcription elongation factor	-	K03624	transcription elongation factor GreA	-	H9Q67_03130	transcription elongation factor GreA
scaffold48	KIIIGDCO_00632	-	hypothetical protein	COG1925	Phosphotransferase system, HPr-related proteins	-	-	-	-	H9Q67_03135	HPr family phosphocarrier protein
scaffold48	KIIIGDCO_00633	rpmB	50S ribosomal protein L28	COG0227	Ribosomal protein L28	Ribosome	K02902	large subunit ribosomal protein L28	-	H9Q67_03140	50S ribosomal protein L28
scaffold48	KIIIGDCO_00634	pstS	Phosphate-binding protein PstS	COG0226	ABC-type phosphate transport system, periplasmic component	Two-component system	K02040	phosphate transport system substrate-binding protein	-	H9Q67_03145	substrate-binding domain-containing protein
scaffold48	KIIIGDCO_00635	pstA	Phosphate transport system permease protein PstA	COG0581	ABC-type phosphate transport system, permease component	ABC transporters	K02037	phosphate transport system permease protein	-	H9Q67_03150	phosphate ABC transporter permease PstA
scaffold48	KIIIGDCO_00636	pstB3	Phosphate import ATP-binding protein PstB 3	COG1117	ABC-type phosphate transport system, ATPase component	ABC transporters	K02036	phosphate transport system ATP-binding protein [EC:7.3.2.1]	-	H9Q67_03155	phosphate ABC transporter ATP-binding protein
scaffold48	KIIIGDCO_00637	phoU	Phosphate-specific transport system accessory protein PhoU	COG0704	Phosphate uptake regulator	-	K02039	phosphate transport system protein	-	H9Q67_03160	phosphate signaling complex protein PhoU
scaffold49	KIIIGDCO_00638	-	Sugar transporter SemiSWEET	COG4095	Uncharacterized conserved protein	-	K15383	MtN3 and saliva related transmembrane protein	-	H9Q67_03165	hypothetical protein
scaffold49	KIIIGDCO_00639	-	Sugar transporter SemiSWEET	COG4095	Uncharacterized conserved protein	-	K15383	MtN3 and saliva related transmembrane protein	-	H9Q67_03170	hypothetical protein
scaffold49	KIIIGDCO_00640	rsmB	Ribosomal RNA small subunit methyltransferase B	COG0144	tRNA and rRNA cytosine-C5-methylases	-	K03500	16S rRNA (cytosine967-C5)-methyltransferase [EC:2.1.1.176]	-	H9Q67_03175	methyltransferase domain-containing protein
scaffold49	KIIIGDCO_00641	stp	Serine/threonine phosphatase stp	COG0631	Serine/threonine protein phosphatase	-	K20074	PPM family protein phosphatase [EC:3.1.3.16]	-	H9Q67_03180	serine/threonine-protein phosphatase
scaffold49	KIIIGDCO_00642	stkP	Serine/threonine-protein kinase StkP	COG0515	Serine/threonine protein kinase	-	K12132	eukaryotic-like serine/threonine-protein kinase [EC:2.7.11.1]	-	H9Q67_03185	serine/threonine protein kinase
scaffold49	KIIIGDCO_00643	rsgA	Small ribosomal subunit biogenesis GTPase RsgA	COG1162	Predicted GTPases	Metabolic pathways	K06949	ribosome biogenesis GTPase / thiamine phosphate phosphatase [EC:3.6.1.- 3.1.3.100]	-	H9Q67_03190	ribosome small subunit-dependent GTPase A
scaffold49	KIIIGDCO_00644	rpe	Ribulose-phosphate 3-epimerase	COG0036	Pentose-5-phosphate-3-epimerase	Metabolic pathways	K01783	ribulose-phosphate 3-epimerase [EC:5.1.3.1]	-	H9Q67_03195	ribulose-phosphate 3-epimerase
scaffold49	KIIIGDCO_00645	-	hypothetical protein	COG1564	Thiamine pyrophosphokinase	Metabolic pathways	K00949	thiamine pyrophosphokinase [EC:2.7.6.2]	-	H9Q67_03200	thiamine diphosphokinase
scaffold50	KIIIGDCO_00646	-	hypothetical protein	-	-	-	-	-	-	H9Q67_03205	hypothetical protein
scaffold50	KIIIGDCO_00647	-	hypothetical protein	-	-	-	-	-	-	H9Q67_03210	hypothetical protein
scaffold50	KIIIGDCO_00648	rpmG2_2	50S ribosomal protein L33 2	COG0267	Ribosomal protein L33	Ribosome	K02913	large subunit ribosomal protein L33	-	H9Q67_03215	50S ribosomal protein L33
scaffold50	KIIIGDCO_00649	ypdF	Aminopeptidase YpdF	COG0006	Xaa-Pro aminopeptidase	-	K01262	Xaa-Pro aminopeptidase [EC:3.4.11.9]	-	H9Q67_03220	aminopeptidase P family protein
scaffold50	KIIIGDCO_00650	efp	Elongation factor P	COG0231	Translation elongation factor P (EF-P)/translation initiation factor 5A (eIF-5A)	-	K02356	elongation factor P	-	H9Q67_03225	elongation factor P
scaffold50	KIIIGDCO_00651	-	hypothetical protein	-	-	-	-	-	-	H9Q67_03230	hypothetical protein
scaffold50	KIIIGDCO_00652	nusB	N utilization substance protein B	COG0781	Transcription termination factor	-	K03625	transcription antitermination protein NusB	-	H9Q67_03235	transcription antitermination factor NusB
scaffold50	KIIIGDCO_00653	-	hypothetical protein	COG4942	Membrane-bound metallopeptidase	-	-	-	-	H9Q67_03240	hypothetical protein
scaffold50	KIIIGDCO_00654	-	hypothetical protein	-	-	-	-	-	-	H9Q67_03245	hypothetical protein
scaffold50	KIIIGDCO_00655	-	hypothetical protein	-	-	-	-	-	-	-	-
scaffold51	KIIIGDCO_00656	-	hypothetical protein	-	-	-	-	-	-	H9Q67_03250	hypothetical protein
scaffold51	KIIIGDCO_00657	-	hypothetical protein	COG3440	Predicted restriction endonuclease	-	-	-	-	H9Q67_03255	HNH endonuclease
scaffold51	KIIIGDCO_00658	banIM	Modification methylase BanI	COG0270	Site-specific DNA methylase	Metabolic pathways	K00558	DNA (cytosine-5)-methyltransferase 1 [EC:2.1.1.37]	-	H9Q67_03260	DNA (cytosine-5-)-methyltransferase
scaffold51	KIIIGDCO_00659	-	hypothetical protein	-	-	-	-	-	-	H9Q67_03270	hypothetical protein
scaffold51	KIIIGDCO_00660	yugI_1	General stress protein 13	COG1098	Predicted RNA binding protein (contains ribosomal protein S1 domain)	-	K07571	S1 RNA binding domain protein	-	H9Q67_03275	S1 RNA-binding domain-containing protein
scaffold51	KIIIGDCO_00661	soj_5	Sporulation initiation inhibitor protein Soj	COG1192	ATPases involved in chromosome partitioning	-	K03496	chromosome partitioning protein	-	H9Q67_03280	AAA family ATPase
scaffold51	KIIIGDCO_00662	-	hypothetical protein	-	-	-	-	-	-	H9Q67_03285	hypothetical protein
scaffold51	KIIIGDCO_00663	-	hypothetical protein	-	-	-	-	-	-	H9Q67_03290	hypothetical protein
scaffold51	KIIIGDCO_00664	-	hypothetical protein	COG5527	Protein involved in initiation of plasmid replication	-	-	-	-	H9Q67_03295	replication initiation protein
scaffold51	KIIIGDCO_00665	-	hypothetical protein	-	-	-	-	-	-	H9Q67_03300	hypothetical protein
scaffold51	KIIIGDCO_00666	-	hypothetical protein	-	-	-	-	-	-	H9Q67_03305	hypothetical protein
scaffold51	KIIIGDCO_00667	-	hypothetical protein	-	-	-	-	-	-	H9Q67_03310	hypothetical protein
scaffold53	KIIIGDCO_00668	-	hypothetical protein	-	-	-	-	-	-	H9Q67_03315	hypothetical protein
scaffold53	KIIIGDCO_00669	pepA	Cytosol aminopeptidase	COG0260	Leucyl aminopeptidase	Metabolic pathways	K01255	leucyl aminopeptidase [EC:3.4.11.1]	-	H9Q67_03320	peptidase M17
scaffold53	KIIIGDCO_00670	pepF1	Oligoendopeptidase F%2C plasmid	COG1164	Oligoendopeptidase F	-	K08602	oligoendopeptidase F [EC:3.4.24.-]	-	H9Q67_03325	oligoendopeptidase F
scaffold53	KIIIGDCO_00671	guaC	GMP reductase	COG0516	IMP dehydrogenase/GMP reductase	Metabolic pathways	K00364	GMP reductase [EC:1.7.1.7]	-	H9Q67_03330	GMP reductase
scaffold54	KIIIGDCO_00672	-	hypothetical protein	COG0327	Uncharacterized conserved protein	-	-	-	-	H9Q67_03335	hypothetical protein
scaffold54	KIIIGDCO_00673	-	GTP cyclohydrolase 1 type 2	COG0327	Uncharacterized conserved protein	-	-	-	-	H9Q67_03345	Nif3-like dinuclear metal center hexameric protein
scaffold54	KIIIGDCO_00674	sigA	RNA polymerase sigma factor SigA	COG0568	DNA-directed RNA polymerase, sigma subunit (sigma70/sigma32)	-	K03086	RNA polymerase primary sigma factor	-	H9Q67_03350	sigma-70 family RNA polymerase sigma factor
scaffold54	KIIIGDCO_00675	dnaG	DNA primase	COG0358	DNA primase (bacterial type)	DNA replication	K02316	DNA primase [EC:2.7.7.101]	-	H9Q67_03355	DNA primase
scaffold54	KIIIGDCO_00676	glyQS	Glycine--tRNA ligase	COG0423	Glycyl-tRNA synthetase (class II)	Aminoacyl-tRNA biosynthesis	K01880	glycyl-tRNA synthetase [EC:6.1.1.14]	-	H9Q67_03360	glycine--tRNA ligase
scaffold54	KIIIGDCO_00677	-	hypothetical protein	COG1381	Recombinational DNA repair protein (RecF pathway)	-	-	-	-	H9Q67_03365	DNA repair protein RecO C-terminal domain-containing protein
scaffold55	KIIIGDCO_00678	steT	Serine/threonine exchanger SteT	COG0531	Amino acid transporters	-	-	-	-	-	-
scaffold55	KIIIGDCO_00679	-	hypothetical protein	-	-	-	-	-	-	-	-
scaffold55	KIIIGDCO_00680	ogt	Methylated-DNA--protein-cysteine methyltransferase	COG0350	Methylated DNA-protein cysteine methyltransferase	-	K00567	methylated-DNA-[protein]-cysteine S-methyltransferase [EC:2.1.1.63]	-	H9Q67_03375	methylated-DNA--[protein-cysteine S-methyltransferase]
scaffold55	KIIIGDCO_00681	vatD_1	Streptogramin A acetyltransferase	COG0110	Acetyltransferase (isoleucine patch superfamily)	-	K18234	virginiamycin A acetyltransferase [EC:2.3.1.-]	-	-	-
scaffold55	KIIIGDCO_00682	vatD_2	Streptogramin A acetyltransferase	COG0110	Acetyltransferase (isoleucine patch superfamily)	-	K18234	virginiamycin A acetyltransferase [EC:2.3.1.-]	-	-	-
scaffold55	KIIIGDCO_00683	uvrB	UvrABC system protein B	COG0556	Helicase subunit of the DNA excision repair complex	Nucleotide excision repair	K03702	excinuclease ABC subunit B	-	H9Q67_03385	excinuclease ABC subunit UvrB
scaffold55	KIIIGDCO_00684	-	hypothetical protein	-	-	-	-	-	-	H9Q67_03390	hypothetical protein
scaffold55	KIIIGDCO_00685	-	hypothetical protein	-	-	-	-	-	-	H9Q67_03395	hypothetical protein
scaffold55	KIIIGDCO_00686	-	hypothetical protein	-	-	-	-	-	-	H9Q67_03400	hypothetical protein
scaffold56	KIIIGDCO_00687	-	hypothetical protein	COG2176	DNA polymerase III, alpha subunit (gram-positive type)	-	-	-	-	H9Q67_03405	hypothetical protein
scaffold56	KIIIGDCO_00688	cmk	Cytidylate kinase	COG0283	Cytidylate kinase	Metabolic pathways	K00945	CMP/dCMP kinase [EC:2.7.4.25]	-	H9Q67_03410	(d)CMP kinase
scaffold56	KIIIGDCO_00689	der	GTPase Der	COG1160	Predicted GTPases	-	K03977	GTPase	-	H9Q67_03415	ribosome biogenesis GTPase Der
scaffold56	KIIIGDCO_00690	-	hypothetical protein	-	-	-	-	-	-	-	-
scaffold56	KIIIGDCO_00691	nagE	PTS system N-acetylglucosamine-specific EIICBA component	COG1263	Phosphotransferase system IIC components, glucose/maltose/N-acetylglucosamine-specific	Amino sugar and nucleotide sugar metabolism	K02804	N-acetylglucosamine PTS system EIICBA or EIICB component [EC:2.7.1.193]	-	H9Q67_03420	PTS transporter subunit EIIC
scaffold56	KIIIGDCO_00692	-	hypothetical protein	-	-	-	-	-	-	H9Q67_03425	hypothetical protein
scaffold57	KIIIGDCO_00693	dnaC	Replicative DNA helicase	COG0305	Replicative DNA helicase	Cell cycle - Caulobacter	K02314	replicative DNA helicase [EC:3.6.4.12]	-	H9Q67_03430	replicative DNA helicase
scaffold57	KIIIGDCO_00694	rplI	50S ribosomal protein L9	COG0359	Ribosomal protein L9	Ribosome	K02939	large subunit ribosomal protein L9	-	H9Q67_03435	50S ribosomal protein L9
scaffold57	KIIIGDCO_00695	gdpP	Cyclic-di-AMP phosphodiesterase GdpP	COG3887	Predicted signaling protein consisting of a modified GGDEF domain and a DHH domain	-	K22927	cyclic-di-AMP phosphodiesterase [EC:3.1.4.59]	-	H9Q67_03440	DHH family phosphoesterase
scaffold57	KIIIGDCO_00696	rpsR	30S ribosomal protein S18	COG0238	Ribosomal protein S18	Ribosome	K02963	small subunit ribosomal protein S18	-	H9Q67_03445	30S ribosomal protein S18
scaffold57	KIIIGDCO_00697	ssbA_1	Single-stranded DNA-binding protein A	COG0629	Single-stranded DNA-binding protein	DNA replication	K03111	single-strand DNA-binding protein	-	H9Q67_03450	single-stranded DNA-binding protein
scaffold57	KIIIGDCO_00698	rpsF	30S ribosomal protein S6	COG0360	Ribosomal protein S6	Ribosome	K02990	small subunit ribosomal protein S6	-	H9Q67_03455	30S ribosomal protein S6
scaffold58	KIIIGDCO_00699	plsX	Phosphate acyltransferase	COG0416	Fatty acid/phospholipid biosynthesis enzyme	Metabolic pathways	K03621	phosphate acyltransferase [EC:2.3.1.274]	-	H9Q67_03460	phosphate acyltransferase PlsX
scaffold58	KIIIGDCO_00700	rnc	Ribonuclease 3	COG0571	dsRNA-specific ribonuclease	Proteoglycans in cancer	K03685	ribonuclease III [EC:3.1.26.3]	-	H9Q67_03465	ribonuclease III
scaffold58	KIIIGDCO_00701	-	hypothetical protein	COG0577	ABC-type antimicrobial peptide transport system, permease component	-	-	-	-	H9Q67_03470	ABC transporter permease
scaffold58	KIIIGDCO_00702	-	hypothetical protein	-	-	-	-	-	-	-	-
scaffold59	KIIIGDCO_00703	-	hypothetical protein	-	-	-	-	-	-	H9Q67_03475	hypothetical protein
scaffold59	KIIIGDCO_00704	-	Putative dipeptidase	COG0624	Acetylornithine deacetylase/Succinyl-diaminopimelate desuccinylase and related deacylases	Metabolic pathways	K01439	succinyl-diaminopimelate desuccinylase [EC:3.5.1.18]	-	H9Q67_03480	Sapep family Mn(2+)-dependent dipeptidase
scaffold59	KIIIGDCO_00705	hemN	Oxygen-independent coproporphyrinogen-III oxidase-like protein	COG0635	Coproporphyrinogen III oxidase and related Fe-S oxidoreductases	-	-	-	-	H9Q67_03485	hypothetical protein
scaffold59	KIIIGDCO_00706	-	hypothetical protein	-	-	-	-	-	-	H9Q67_03490	hypothetical protein
scaffold60	KIIIGDCO_00707	-	hypothetical protein	-	-	-	-	-	-	H9Q67_03495	hypothetical protein
scaffold60	KIIIGDCO_00708	lon1	Lon protease 1	COG0466	ATP-dependent Lon protease, bacterial type	Cell cycle - Caulobacter	K01338	ATP-dependent Lon protease [EC:3.4.21.53]	-	H9Q67_03500	endopeptidase La
scaffold60	KIIIGDCO_00709	tig	Trigger factor	COG0544	FKBP-type peptidyl-prolyl cis-trans isomerase (trigger factor)	-	K03545	trigger factor	-	H9Q67_03505	trigger factor
scaffold60	KIIIGDCO_00710	-	hypothetical protein	-	-	-	-	-	-	H9Q67_03510	DUF3196 family protein
scaffold60	KIIIGDCO_00711	-	tRNA-Arg(tct)	-	-	-	-	-	-	-	-
scaffold61	KIIIGDCO_00712	-	hypothetical protein	-	-	-	-	-	-	H9Q67_03520	hypothetical protein
scaffold61	KIIIGDCO_00713	-	Type IIS restriction enzyme Eco57I	COG0286	Type I restriction-modification system methyltransferase subunit	-	K07317	adenine-specific DNA-methyltransferase [EC:2.1.1.72]	-	H9Q67_03525	Eco57I restriction-modification methylase domain-containing protein
scaffold61	KIIIGDCO_00714	-	hypothetical protein	COG5527	Protein involved in initiation of plasmid replication	-	-	-	-	H9Q67_03530	replication initiation protein
scaffold61	KIIIGDCO_00715	-	hypothetical protein	-	-	-	-	-	-	H9Q67_03535	hypothetical protein
scaffold61	KIIIGDCO_00716	-	hypothetical protein	-	-	-	-	-	-	H9Q67_03540	hypothetical protein
scaffold61	KIIIGDCO_00717	-	hypothetical protein	COG5527	Protein involved in initiation of plasmid replication	-	-	-	-	H9Q67_03545	replication initiation protein
scaffold61	KIIIGDCO_00718	-	hypothetical protein	-	-	-	-	-	-	H9Q67_03550	hypothetical protein
scaffold61	KIIIGDCO_00719	-	hypothetical protein	-	-	-	-	-	-	H9Q67_03555	hypothetical protein
scaffold61	KIIIGDCO_00720	-	hypothetical protein	-	-	-	-	-	-	H9Q67_03560	hypothetical protein
scaffold61	KIIIGDCO_00721	ihfB_3	Integration host factor subunit beta	COG0776	Bacterial nucleoid DNA-binding protein	-	K03530	DNA-binding protein HU-beta	-	H9Q67_03565	HU family DNA-binding protein
scaffold61	KIIIGDCO_00722	-	hypothetical protein	-	-	-	-	-	-	H9Q67_03570	hypothetical protein
scaffold61	KIIIGDCO_00723	soj_6	Sporulation initiation inhibitor protein Soj	COG1192	ATPases involved in chromosome partitioning	-	K03496	chromosome partitioning protein	-	H9Q67_03575	AAA family ATPase
scaffold61	KIIIGDCO_00724	traG_2	Conjugal transfer protein TraG	COG3505	Type IV secretory pathway, VirD4 components	Bacterial secretion system	K03205	type IV secretion system protein VirD4 [EC:7.4.2.8]	-	H9Q67_03580	type IV secretory system conjugative DNA transfer family protein
scaffold61	KIIIGDCO_00725	-	hypothetical protein	COG1674	DNA segregation ATPase FtsK/SpoIIIE and related proteins	-	-	-	-	H9Q67_03585	type IV secretory system conjugative DNA transfer family protein
scaffold61	KIIIGDCO_00726	-	hypothetical protein	-	-	-	-	-	-	H9Q67_03590	hypothetical protein
scaffold61	KIIIGDCO_00727	-	hypothetical protein	-	-	-	-	-	-	H9Q67_03595	hypothetical protein
scaffold61	KIIIGDCO_00728	-	hypothetical protein	-	-	-	-	-	-	H9Q67_03600	hypothetical protein
scaffold62	KIIIGDCO_00729	pdhA	Pyruvate dehydrogenase E1 component subunit alpha	COG1071	Pyruvate/2-oxoglutarate dehydrogenase complex, dehydrogenase (E1) component, eukaryotic type, alpha subunit	Metabolic pathways	K00161	pyruvate dehydrogenase E1 component alpha subunit [EC:1.2.4.1]	-	H9Q67_03605	pyruvate dehydrogenase (acetyl-transferring) E1 component subunit alpha
scaffold62	KIIIGDCO_00730	pdhB	Pyruvate dehydrogenase E1 component subunit beta	COG0022	Pyruvate/2-oxoglutarate dehydrogenase complex, dehydrogenase (E1) component, eukaryotic type, beta subunit	Metabolic pathways	K00162	pyruvate dehydrogenase E1 component beta subunit [EC:1.2.4.1]	-	H9Q67_03610	alpha-ketoacid dehydrogenase subunit beta
scaffold62	KIIIGDCO_00731	pdhC	Dihydrolipoyllysine-residue acetyltransferase component of pyruvate dehydrogenase complex	COG0508	Pyruvate/2-oxoglutarate dehydrogenase complex, dihydrolipoamide acyltransferase (E2) component, and related enzymes	Metabolic pathways	K00627	pyruvate dehydrogenase E2 component (dihydrolipoamide acetyltransferase) [EC:2.3.1.12]	-	H9Q67_03615	2-oxo acid dehydrogenase subunit E2
scaffold62	KIIIGDCO_00732	pdhD	Dihydrolipoyl dehydrogenase	COG1249	Pyruvate/2-oxoglutarate dehydrogenase complex, dihydrolipoamide dehydrogenase (E3) component, and related enzymes	Metabolic pathways	K00382	dihydrolipoamide dehydrogenase [EC:1.8.1.4]	-	H9Q67_03620	dihydrolipoyl dehydrogenase
scaffold63	KIIIGDCO_00733	-	hypothetical protein	-	-	-	-	-	-	H9Q67_03625	hypothetical protein
scaffold63	KIIIGDCO_00734	-	hypothetical protein	-	-	-	-	-	-	-	-
scaffold63	KIIIGDCO_00735	-	hypothetical protein	-	-	-	-	-	-	H9Q67_03635	hypothetical protein
scaffold63	KIIIGDCO_00736	kefF	Glutathione-regulated potassium-efflux system ancillary protein KefF	COG2249	Putative NADPH-quinone reductase (modulator of drug activity B)	-	-	-	-	H9Q67_03640	NAD(P)H-dependent oxidoreductase
scaffold63	KIIIGDCO_00737	-	hypothetical protein	COG3505	Type IV secretory pathway, VirD4 components	-	-	-	-	H9Q67_03645	DUF853 family protein
scaffold63	KIIIGDCO_00738	-	hypothetical protein	-	-	-	-	-	-	H9Q67_03650	hypothetical protein
scaffold63	KIIIGDCO_00739	-	hypothetical protein	COG5527	Protein involved in initiation of plasmid replication	-	-	-	-	H9Q67_03655	replication initiation protein
scaffold63	KIIIGDCO_00740	-	hypothetical protein	-	-	-	-	-	-	-	-
scaffold63	KIIIGDCO_00741	-	hypothetical protein	-	-	-	-	-	-	H9Q67_03660	hypothetical protein
scaffold63	KIIIGDCO_00742	-	hypothetical protein	COG3292	Predicted periplasmic ligand-binding sensor domain	-	-	-	-	H9Q67_03665	hypothetical protein
scaffold63	KIIIGDCO_00743	-	hypothetical protein	-	-	-	-	-	-	H9Q67_03675	hypothetical protein
scaffold63	KIIIGDCO_00744	-	hypothetical protein	-	-	-	-	-	-	H9Q67_03680	hypothetical protein
scaffold63	KIIIGDCO_00745	-	hypothetical protein	-	-	-	-	-	-	H9Q67_03685	hypothetical protein
scaffold63	KIIIGDCO_00746	-	hypothetical protein	-	-	-	-	-	-	H9Q67_03690	hypothetical protein
scaffold63	KIIIGDCO_00747	soj_7	Sporulation initiation inhibitor protein Soj	COG1192	ATPases involved in chromosome partitioning	-	K03496	chromosome partitioning protein	-	H9Q67_03695	AAA family ATPase
scaffold63	KIIIGDCO_00748	-	hypothetical protein	-	-	-	-	-	-	H9Q67_03700	hypothetical protein
scaffold63	KIIIGDCO_00749	-	hypothetical protein	-	-	-	-	-	-	H9Q67_04755	hypothetical protein
scaffold63	KIIIGDCO_00750	-	hypothetical protein	-	-	-	-	-	-	-	-
scaffold64	KIIIGDCO_00751	-	hypothetical protein	-	-	-	-	-	-	H9Q67_03715	hypothetical protein
scaffold64	KIIIGDCO_00752	mgtB	Magnesium-transporting ATPase%2C P-type 1	COG0474	Cation transport ATPase	-	K01531	P-type Mg2+ transporter [EC:7.2.2.14]	-	H9Q67_03720	magnesium-translocating P-type ATPase
scaffold64	KIIIGDCO_00753	-	hypothetical protein	COG0666	FOG: Ankyrin repeat	-	-	-	-	H9Q67_03725	hypothetical protein
scaffold65	KIIIGDCO_00754	-	hypothetical protein	-	-	-	-	-	-	H9Q67_03730	hypothetical protein
scaffold65	KIIIGDCO_00755	-	hypothetical protein	-	-	-	-	-	-	H9Q67_03735	hypothetical protein
scaffold65	KIIIGDCO_00756	-	putative ABC transporter permease MG468	COG2177	Cell division protein	-	K02004	putative ABC transport system permease protein	-	H9Q67_03740	ABC transporter permease
scaffold66	KIIIGDCO_00757	-	hypothetical protein	-	-	-	-	-	-	H9Q67_03745	hypothetical protein
scaffold66	KIIIGDCO_00758	-	hypothetical protein	-	-	-	-	-	-	H9Q67_03750	hypothetical protein
scaffold66	KIIIGDCO_00759	-	hypothetical protein	-	-	-	-	-	-	H9Q67_03755	hypothetical protein
scaffold66	KIIIGDCO_00760	-	hypothetical protein	-	-	Bacterial secretion system	K03075	preprotein translocase subunit SecG	-	H9Q67_03765	preprotein translocase subunit SecG
scaffold66	KIIIGDCO_00761	rnr	Ribonuclease R	COG0557	Exoribonuclease R	RNA degradation	K12573	ribonuclease R [EC:3.1.13.1]	-	H9Q67_03770	ribonuclease R
scaffold66	KIIIGDCO_00762	-	hypothetical protein	-	-	-	-	-	-	H9Q67_03775	hypothetical protein
scaffold66	KIIIGDCO_00763	-	hypothetical protein	-	-	-	-	-	-	H9Q67_03780	hypothetical protein
scaffold66	KIIIGDCO_00764	smpB	SsrA-binding protein	COG0691	tmRNA-binding protein	-	K03664	SsrA-binding protein	-	H9Q67_03785	SsrA-binding protein
scaffold67	KIIIGDCO_00765	-	hypothetical protein	COG1196	Chromosome segregation ATPases	-	-	-	-	H9Q67_03790	hypothetical protein
scaffold67	KIIIGDCO_00766	alaS	Alanine--tRNA ligase	COG0013	Alanyl-tRNA synthetase	Aminoacyl-tRNA biosynthesis	K01872	alanyl-tRNA synthetase [EC:6.1.1.7]	-	H9Q67_03795	alanine--tRNA ligase
scaffold68	KIIIGDCO_00767	pcrA	ATP-dependent DNA helicase PcrA	COG0210	Superfamily I DNA and RNA helicases	Mismatch repair	K03657	DNA helicase II / ATP-dependent DNA helicase PcrA [EC:3.6.4.12]	-	H9Q67_03800	UvrD-helicase domain-containing protein
scaffold68	KIIIGDCO_00768	-	hypothetical protein	COG1714	Predicted membrane protein/domain	-	-	-	-	H9Q67_03805	RDD family protein
scaffold68	KIIIGDCO_00769	-	hypothetical protein	COG0463	Glycosyltransferases involved in cell wall biogenesis	-	-	-	GT2_Glycos_transf_2	H9Q67_03810	glycosyltransferase
scaffold68	KIIIGDCO_00770	-	hypothetical protein	-	-	-	-	-	-	H9Q67_03815	hypothetical protein
scaffold69	KIIIGDCO_00771	-	hypothetical protein	-	-	-	-	-	-	H9Q67_03820	hypothetical protein
scaffold69	KIIIGDCO_00772	-	hypothetical protein	COG0531	Amino acid transporters	-	K03294	basic amino acid/polyamine antiporter, APA family	-	H9Q67_03825	APC family permease
scaffold69	KIIIGDCO_00773	-	hypothetical protein	COG1288	Predicted membrane protein	-	-	-	-	H9Q67_03830	YfcC family protein
scaffold70	KIIIGDCO_00774	-	hypothetical protein	-	-	-	-	-	-	H9Q67_03835	DUF285 domain-containing protein
scaffold70	KIIIGDCO_00775	-	hypothetical protein	-	-	-	-	-	-	H9Q67_03840	hypothetical protein
scaffold70	KIIIGDCO_00776	-	hypothetical protein	-	-	-	-	-	-	H9Q67_03845	hypothetical protein
scaffold70	KIIIGDCO_00777	-	hypothetical protein	-	-	-	-	-	-	H9Q67_03850	hypothetical protein
scaffold70	KIIIGDCO_00778	secA	Protein translocase subunit SecA	COG0653	Preprotein translocase subunit SecA (ATPase, RNA helicase)	Bacterial secretion system	K03070	preprotein translocase subunit SecA [EC:7.4.2.8]	-	H9Q67_03855	preprotein translocase subunit SecA
scaffold71	KIIIGDCO_00779	-	hypothetical protein	-	-	-	-	-	-	-	-
scaffold71	KIIIGDCO_00780	-	hypothetical protein	-	-	-	-	-	-	-	-
scaffold71	KIIIGDCO_00781	-	hypothetical protein	-	-	-	-	-	-	-	-
scaffold71	KIIIGDCO_00782	-	hypothetical protein	-	-	-	-	-	-	H9Q67_03860	hypothetical protein
scaffold72	KIIIGDCO_00783	-	hypothetical protein	-	-	-	-	-	-	H9Q67_03870	hypothetical protein
scaffold72	KIIIGDCO_00784	-	hypothetical protein	-	-	-	-	-	-	H9Q67_03875	hypothetical protein
scaffold72	KIIIGDCO_00785	-	hypothetical protein	-	-	-	-	-	-	H9Q67_03880	hypothetical protein
scaffold72	KIIIGDCO_00786	-	hypothetical protein	-	-	-	-	-	-	H9Q67_03885	SIR2 family protein
scaffold72	KIIIGDCO_00787	-	hypothetical protein	COG5527	Protein involved in initiation of plasmid replication	-	-	-	-	H9Q67_03890	replication initiation protein
scaffold73	KIIIGDCO_00788	cdaA	Cyclic di-AMP synthase CdaA	COG1624	Uncharacterized conserved protein	-	K18672	diadenylate cyclase [EC:2.7.7.85]	-	H9Q67_03895	DNA integrity scanning protein DisA nucleotide-binding domain protein
scaffold73	KIIIGDCO_00789	coaX	Type III pantothenate kinase	COG1521	Putative transcriptional regulator, homolog of Bvg accessory factor	Metabolic pathways	K03525	type III pantothenate kinase [EC:2.7.1.33]	-	H9Q67_03900	type III pantothenate kinase
scaffold73	KIIIGDCO_00790	-	hypothetical protein	COG1196	Chromosome segregation ATPases	-	K06286	septation ring formation regulator	-	H9Q67_03905	hypothetical protein
scaffold73	KIIIGDCO_00791	thiI	putative tRNA sulfurtransferase	COG0301	Thiamine biosynthesis ATP pyrophosphatase	Metabolic pathways	K03151	tRNA uracil 4-sulfurtransferase [EC:2.8.1.4]	-	H9Q67_03910	tRNA 4-thiouridine(8) synthase ThiI
scaffold74	KIIIGDCO_00792	-	hypothetical protein	-	-	-	-	-	-	H9Q67_03915	DUF285 domain-containing protein
scaffold74	KIIIGDCO_00793	-	hypothetical protein	-	-	-	-	-	-	H9Q67_03920	hypothetical protein
scaffold74	KIIIGDCO_00794	-	hypothetical protein	-	-	-	-	-	-	H9Q67_03925	hypothetical protein
scaffold74	KIIIGDCO_00795	-	hypothetical protein	-	-	-	-	-	-	H9Q67_03930	hypothetical protein
scaffold74	KIIIGDCO_00796	-	hypothetical protein	-	-	-	-	-	-	H9Q67_03935	hypothetical protein
scaffold75	KIIIGDCO_00797	lacF	PTS system lactose-specific EIIA component	COG1447	Phosphotransferase system cellobiose-specific component IIA	Phosphotransferase system (PTS)	K02759	cellobiose PTS system EIIA component [EC:2.7.1.196 2.7.1.205]	-	H9Q67_03940	PTS lactose/cellobiose transporter subunit IIA
scaffold75	KIIIGDCO_00798	gmuB	PTS system oligo-beta-mannoside-specific EIIB component	COG1440	Phosphotransferase system cellobiose-specific component IIB	Phosphotransferase system (PTS)	K02760	cellobiose PTS system EIIB component [EC:2.7.1.196 2.7.1.205]	-	H9Q67_03945	PTS sugar transporter subunit IIB
scaffold75	KIIIGDCO_00799	-	hypothetical protein	COG0733	Na+-dependent transporters of the SNF family	-	K03308	neurotransmitter:Na+ symporter, NSS family	-	H9Q67_03950	sodium-dependent transporter
scaffold75	KIIIGDCO_00800	-	hypothetical protein	-	-	-	-	-	-	-	-
scaffold75	KIIIGDCO_00801	-	hypothetical protein	-	-	-	-	-	-	H9Q67_03955	hypothetical protein
scaffold75	KIIIGDCO_00802	-	hypothetical protein	-	-	-	-	-	-	H9Q67_03960	hypothetical protein
scaffold75	KIIIGDCO_00803	-	hypothetical protein	COG3883	Uncharacterized protein conserved in bacteria	-	-	-	-	H9Q67_03965	TMF family protein
scaffold75	KIIIGDCO_00804	ftsK	DNA translocase FtsK	COG1674	DNA segregation ATPase FtsK/SpoIIIE and related proteins	-	K03466	DNA segregation ATPase FtsK/SpoIIIE, S-DNA-T family	-	H9Q67_03975	DNA translocase FtsK
scaffold76	KIIIGDCO_00805	obg	GTPase Obg	COG0536	Predicted GTPase	-	K03979	GTPase [EC:3.6.5.-]	-	H9Q67_03980	GTPase ObgE
scaffold76	KIIIGDCO_00806	-	hypothetical protein	COG1322	Uncharacterized protein conserved in bacteria	-	K09760	DNA recombination protein RmuC	-	H9Q67_03985	DNA recombination protein RmuC
scaffold76	KIIIGDCO_00807	nadE	NH(3)-dependent NAD(+) synthetase	COG0171	NAD synthase	Metabolic pathways	K01916	NAD+ synthase [EC:6.3.1.5]	-	H9Q67_03990	NAD(+) synthase
scaffold76	KIIIGDCO_00808	-	putative transcriptional regulatory protein	COG0217	Uncharacterized conserved protein	-	-	-	-	H9Q67_03995	YebC/PmpR family DNA-binding transcriptional regulator
scaffold76	KIIIGDCO_00809	ruvA	Holliday junction ATP-dependent DNA helicase RuvA	COG0632	Holliday junction resolvasome, DNA-binding subunit	Homologous recombination	K03550	holliday junction DNA helicase RuvA [EC:3.6.4.12]	-	H9Q67_04000	hypothetical protein
scaffold76	KIIIGDCO_00810	-	hypothetical protein	-	-	-	-	-	-	-	-
scaffold77	KIIIGDCO_00811	-	hypothetical protein	-	-	-	-	-	-	-	-
scaffold77	KIIIGDCO_00812	megL	L-methionine gamma-lyase	COG0626	Cystathionine beta-lyases/cystathionine gamma-synthases	-	-	-	-	-	-
scaffold77	KIIIGDCO_00813	yabJ	2-iminobutanoate/2-iminopropanoate deaminase	COG0251	Putative translation initiation inhibitor, yjgF family	-	K09022	2-iminobutanoate/2-iminopropanoate deaminase [EC:3.5.99.10]	-	H9Q67_04010	RidA family protein
scaffold77	KIIIGDCO_00814	hup_1	DNA-binding protein HU	COG0776	Bacterial nucleoid DNA-binding protein	-	K03530	DNA-binding protein HU-beta	-	H9Q67_04015	HU family DNA-binding protein
scaffold77	KIIIGDCO_00815	-	sau-50	-	-	-	-	-	-	-	-
scaffold77	KIIIGDCO_00816	recU	Holliday junction resolvase RecU	COG3331	Penicillin-binding protein-related factor A, putative recombinase	-	K03700	recombination protein U	-	H9Q67_04020	Holliday junction resolvase RecU
scaffold77	KIIIGDCO_00817	gpsB	Cell cycle protein GpsB	COG3599	Cell division initiation protein	-	-	-	-	H9Q67_04025	DivIVA domain-containing protein
scaffold77	KIIIGDCO_00818	-	RNaseP_bact_a	-	-	-	-	-	-	-	-
scaffold77	KIIIGDCO_00819	-	RNaseP_bact_b	-	-	-	-	-	-	-	-
scaffold77	KIIIGDCO_00820	cinA	Putative competence-damage inducible protein	COG1546	Uncharacterized protein (competence- and mitomycin-induced)	Nicotinate and nicotinamide metabolism	K03743	nicotinamide-nucleotide amidase [EC:3.5.1.42]	-	H9Q67_04035	CinA family protein
scaffold78	KIIIGDCO_00821	-	hypothetical protein	COG2503	Predicted secreted acid phosphatase	-	-	-	-	H9Q67_04040	hypothetical protein
scaffold78	KIIIGDCO_00822	-	hypothetical protein	COG3328	Transposase and inactivated derivatives	-	K07493	putative transposase	-	H9Q67_04045	transposase
scaffold78	KIIIGDCO_00823	-	hypothetical protein	COG3328	Transposase and inactivated derivatives	-	-	-	-	H9Q67_04050	transposase
scaffold78	KIIIGDCO_00824	uvrA	UvrABC system protein A	COG0178	Excinuclease ATPase subunit	Nucleotide excision repair	K03701	excinuclease ABC subunit A	-	H9Q67_04055	excinuclease ABC subunit UvrA
scaffold78	KIIIGDCO_00825	-	hypothetical protein	-	-	-	-	-	-	H9Q67_04060	hypothetical protein
scaffold78	KIIIGDCO_00826	-	hypothetical protein	-	-	-	-	-	-	H9Q67_04065	hypothetical protein
scaffold78	KIIIGDCO_00827	-	hypothetical protein	-	-	-	-	-	-	-	-
scaffold78	KIIIGDCO_00828	-	Phosphatidylcholine-sterol acyltransferase	COG3240	Phospholipase/lecithinase/hemolysin	-	-	-	CE16	H9Q67_04075	SGNH/GDSL hydrolase family protein
scaffold78	KIIIGDCO_00829	-	hypothetical protein	-	-	-	-	-	-	H9Q67_04080	hypothetical protein
scaffold79	KIIIGDCO_00830	-	hypothetical protein	-	-	-	-	-	-	H9Q67_04085	hypothetical protein
scaffold79	KIIIGDCO_00831	-	hypothetical protein	-	-	-	-	-	-	H9Q67_04090	hypothetical protein
scaffold79	KIIIGDCO_00832	yhaM	3'-5' exoribonuclease YhaM	COG3481	Predicted HD-superfamily hydrolase	-	K03698	3'-5' exoribonuclease [EC:3.1.-.-]	-	H9Q67_04095	HD domain-containing protein
scaffold79	KIIIGDCO_00833	pgcA	Phosphoglucomutase	COG1109	Phosphomannomutase	Metabolic pathways	K01835	phosphoglucomutase [EC:5.4.2.2]	-	H9Q67_04100	phospho-sugar mutase
scaffold80	KIIIGDCO_00834	-	hypothetical protein	-	-	-	-	-	-	-	-
scaffold80	KIIIGDCO_00835	ihfB_4	Integration host factor subunit beta	COG0776	Bacterial nucleoid DNA-binding protein	-	-	-	-	H9Q67_04105	HU family DNA-binding protein
scaffold80	KIIIGDCO_00836	-	hypothetical protein	-	-	-	-	-	-	H9Q67_04115	lipoprotein
scaffold80	KIIIGDCO_00837	soj_8	Sporulation initiation inhibitor protein Soj	COG1192	ATPases involved in chromosome partitioning	-	K03496	chromosome partitioning protein	-	H9Q67_04120	AAA family ATPase
scaffold80	KIIIGDCO_00838	-	hypothetical protein	-	-	-	-	-	-	H9Q67_04125	hypothetical protein
scaffold80	KIIIGDCO_00839	-	hypothetical protein	-	-	-	-	-	-	H9Q67_04130	hypothetical protein
scaffold80	KIIIGDCO_00840	-	hypothetical protein	-	-	-	-	-	-	H9Q67_04135	hypothetical protein
scaffold80	KIIIGDCO_00841	-	hypothetical protein	-	-	-	-	-	-	H9Q67_04140	hypothetical protein
scaffold81	KIIIGDCO_00842	-	hypothetical protein	-	-	-	-	-	-	H9Q67_04145	hypothetical protein
scaffold81	KIIIGDCO_00843	-	hypothetical protein	-	-	-	-	-	-	H9Q67_04150	DUF285 domain-containing protein
scaffold81	KIIIGDCO_00844	mraZ	Transcriptional regulator MraZ	COG2001	Uncharacterized protein conserved in bacteria	-	K03925	MraZ protein	-	H9Q67_04155	division/cell wall cluster transcriptional repressor MraZ
scaffold81	KIIIGDCO_00845	rsmH	Ribosomal RNA small subunit methyltransferase H	COG0275	Predicted S-adenosylmethionine-dependent methyltransferase involved in cell envelope biogenesis	-	K03438	16S rRNA (cytosine1402-N4)-methyltransferase [EC:2.1.1.199]	-	H9Q67_04160	16S rRNA (cytosine(1402)-N(4))-methyltransferase RsmH
scaffold81	KIIIGDCO_00846	ftsA	Cell division protein FtsA	COG0849	Actin-like ATPase involved in cell division	Cell cycle - Caulobacter	K03590	cell division protein FtsA	-	H9Q67_04165	hypothetical protein
scaffold81	KIIIGDCO_00847	ftsZ	Cell division protein FtsZ	COG0206	Cell division GTPase	Cell cycle - Caulobacter	K03531	cell division protein FtsZ	-	H9Q67_04170	cell division protein FtsZ
scaffold81	KIIIGDCO_00848	sepF	Cell division protein SepF	COG1799	Uncharacterized protein conserved in bacteria	-	-	-	-	H9Q67_04175	cell division protein SepF
scaffold82	KIIIGDCO_00849	-	hypothetical protein	-	-	-	-	-	-	H9Q67_04180	hypothetical protein
scaffold82	KIIIGDCO_00850	tlyC	Hemolysin C	COG1253	Hemolysins and related proteins containing CBS domains	-	K03699	putative hemolysin	-	H9Q67_04185	HlyC/CorC family transporter
scaffold82	KIIIGDCO_00851	-	hypothetical protein	-	-	-	-	-	-	H9Q67_04190	hypothetical protein
scaffold82	KIIIGDCO_00852	-	hypothetical protein	-	-	-	-	-	-	H9Q67_04200	hypothetical protein
scaffold82	KIIIGDCO_00853	yitU	5-amino-6-(5-phospho-D-ribitylamino)uracil phosphatase YitU	COG0561	Predicted hydrolases of the HAD superfamily	Metabolic pathways	K21064	5-amino-6-(5-phospho-D-ribitylamino)uracil phosphatase [EC:3.1.3.104]	-	H9Q67_04205	Cof-type HAD-IIB family hydrolase
scaffold82	KIIIGDCO_00854	trpS	Tryptophan--tRNA ligase	COG0180	Tryptophanyl-tRNA synthetase	Aminoacyl-tRNA biosynthesis	K01867	tryptophanyl-tRNA synthetase [EC:6.1.1.2]	-	H9Q67_04210	tryptophan--tRNA ligase
scaffold82	KIIIGDCO_00855	smc_2	Chromosome partition protein Smc	COG1196	Chromosome segregation ATPases	-	-	-	-	H9Q67_04215	hypothetical protein
scaffold83	KIIIGDCO_00856	-	hypothetical protein	-	-	-	-	-	-	-	-
scaffold84	KIIIGDCO_00857	nusA	Transcription termination/antitermination protein NusA	COG0195	Transcription elongation factor	-	K02600	transcription termination/antitermination protein NusA	-	H9Q67_04220	transcription termination factor NusA
scaffold84	KIIIGDCO_00858	-	hypothetical protein	COG2740	Predicted nucleic-acid-binding protein implicated in transcription termination	-	K07742	uncharacterized protein	-	H9Q67_04225	YlxR family protein
scaffold84	KIIIGDCO_00859	infB	Translation initiation factor IF-2	COG0532	Translation initiation factor 2 (IF-2; GTPase)	-	K02519	translation initiation factor IF-2	-	H9Q67_04230	translation initiation factor IF-2
scaffold84	KIIIGDCO_00860	rbfA	Ribosome-binding factor A	COG0858	Ribosome-binding factor A	-	K02834	ribosome-binding factor A	-	H9Q67_04235	30S ribosome-binding factor RbfA
scaffold84	KIIIGDCO_00861	aguA	Putative agmatine deiminase	COG2957	Peptidylarginine deiminase and related enzymes	-	-	-	-	H9Q67_04240	agmatine deiminase family protein
scaffold85	KIIIGDCO_00862	-	hypothetical protein	-	-	-	-	-	-	H9Q67_04245	hypothetical protein
scaffold85	KIIIGDCO_00863	-	hypothetical protein	-	-	-	-	-	-	H9Q67_04250	hypothetical protein
scaffold85	KIIIGDCO_00864	rpsP	30S ribosomal protein S16	COG0228	Ribosomal protein S16	Ribosome	K02959	small subunit ribosomal protein S16	-	H9Q67_04255	30S ribosomal protein S16
scaffold85	KIIIGDCO_00865	-	hypothetical protein	COG1837	Predicted RNA-binding protein (contains KH domain)	-	K06960	uncharacterized protein	-	H9Q67_04260	KH domain-containing protein
scaffold85	KIIIGDCO_00866	rimM	Ribosome maturation factor RimM	COG0806	RimM protein, required for 16S rRNA processing	-	K02860	16S rRNA processing protein RimM	-	H9Q67_04265	16S rRNA processing protein RimM
scaffold85	KIIIGDCO_00867	trmD	tRNA (guanine-N(1)-)-methyltransferase	COG0336	tRNA-(guanine-N1)-methyltransferase	-	K00554	tRNA (guanine37-N1)-methyltransferase [EC:2.1.1.228]	-	H9Q67_04270	tRNA (guanosine(37)-N1)-methyltransferase TrmD
scaffold85	KIIIGDCO_00868	rplS	50S ribosomal protein L19	COG0335	Ribosomal protein L19	Ribosome	K02884	large subunit ribosomal protein L19	-	H9Q67_04275	50S ribosomal protein L19
scaffold85	KIIIGDCO_00869	rbgA	Ribosome biogenesis GTPase A	COG1161	Predicted GTPases	-	K14540	ribosome biogenesis GTPase A	-	H9Q67_04280	ribosome biogenesis GTPase YlqF
scaffold85	KIIIGDCO_00870	rnhB	Ribonuclease HII	COG0164	Ribonuclease HII	DNA replication	K03470	ribonuclease HII [EC:3.1.26.4]	-	H9Q67_04285	ribonuclease HII
scaffold86	KIIIGDCO_00871	-	hypothetical protein	-	-	-	-	-	-	H9Q67_04290	hypothetical protein
scaffold86	KIIIGDCO_00872	rpmF	50S ribosomal protein L32	COG0333	Ribosomal protein L32	Ribosome	K02911	large subunit ribosomal protein L32	-	H9Q67_04295	50S ribosomal protein L32
scaffold86	KIIIGDCO_00873	radD	Putative DNA repair helicase RadD	COG1061	DNA or RNA helicases of superfamily II	-	-	-	-	H9Q67_04300	DEAD/DEAH box helicase family protein
scaffold87	KIIIGDCO_00874	-	hypothetical protein	-	-	-	-	-	-	H9Q67_04310	hypothetical protein
scaffold87	KIIIGDCO_00875	-	hypothetical protein	-	-	-	-	-	-	-	-
scaffold87	KIIIGDCO_00876	-	hypothetical protein	-	-	-	-	-	-	-	-
scaffold87	KIIIGDCO_00877	-	hypothetical protein	-	-	-	-	-	-	-	-
scaffold88	KIIIGDCO_00878	lysS	Lysine--tRNA ligase	COG1190	Lysyl-tRNA synthetase (class II)	Aminoacyl-tRNA biosynthesis	K04567	lysyl-tRNA synthetase, class II [EC:6.1.1.6]	-	H9Q67_04330	lysine--tRNA ligase
scaffold88	KIIIGDCO_00879	smc_3	Chromosome partition protein Smc	COG1196	Chromosome segregation ATPases	-	-	-	-	H9Q67_04335	hypothetical protein
scaffold88	KIIIGDCO_00880	-	hypothetical protein	-	-	-	-	-	-	H9Q67_04355	hypothetical protein
scaffold89	KIIIGDCO_00881	-	hypothetical protein	-	-	-	-	-	-	H9Q67_04360	hypothetical protein
scaffold89	KIIIGDCO_00882	-	hypothetical protein	-	-	-	-	-	-	H9Q67_04365	hypothetical protein
scaffold89	KIIIGDCO_00883	-	hypothetical protein	COG1461	Predicted kinase related to dihydroxyacetone kinase	-	K07030	uncharacterized protein	-	H9Q67_04370	DAK2 domain-containing protein
scaffold89	KIIIGDCO_00884	-	hypothetical protein	-	-	-	-	-	-	H9Q67_04375	hypothetical protein
scaffold90	KIIIGDCO_00885	-	TPP	-	-	-	-	-	-	-	-
scaffold90	KIIIGDCO_00886	-	hypothetical protein	COG3859	Predicted membrane protein	-	-	-	-	H9Q67_04380	energy-coupled thiamine transporter ThiT
scaffold90	KIIIGDCO_00887	-	hypothetical protein	-	-	-	-	-	-	H9Q67_04385	hypothetical protein
scaffold90	KIIIGDCO_00888	-	hypothetical protein	-	-	-	-	-	-	H9Q67_04390	hypothetical protein
scaffold90	KIIIGDCO_00889	-	hypothetical protein	-	-	-	-	-	-	H9Q67_04395	hypothetical protein
scaffold90	KIIIGDCO_00890	leuS	Leucine--tRNA ligase	COG0495	Leucyl-tRNA synthetase	Aminoacyl-tRNA biosynthesis	K01869	leucyl-tRNA synthetase [EC:6.1.1.4]	-	H9Q67_04405	leucine--tRNA ligase
scaffold90	KIIIGDCO_00891	ispD	2-C-methyl-D-erythritol 4-phosphate cytidylyltransferase	COG4750	CTP:phosphocholine cytidylyltransferase involved in choline phosphorylation for cell surface LPS epitopes	-	-	-	-	H9Q67_04410	NTP transferase domain-containing protein
scaffold90	KIIIGDCO_00892	-	hypothetical protein	-	-	-	-	-	-	H9Q67_04415	hypothetical protein
scaffold91	KIIIGDCO_00893	-	tRNA-Asp(gtc)	-	-	-	-	-	-	-	-
scaffold91	KIIIGDCO_00894	-	tRNA-Met(cat)	-	-	-	-	-	-	-	-
scaffold91	KIIIGDCO_00895	-	tRNA-Ser(tga)	-	-	-	-	-	-	-	-
scaffold91	KIIIGDCO_00896	-	tRNA-Met(cat)	-	-	-	-	-	-	-	-
scaffold91	KIIIGDCO_00897	-	tRNA-Met(cat)	-	-	-	-	-	-	-	-
scaffold91	KIIIGDCO_00898	-	tRNA-Ala(tgc)	-	-	-	-	-	-	-	-
scaffold91	KIIIGDCO_00899	-	tRNA-Pro(tgg)	-	-	-	-	-	-	-	-
scaffold91	KIIIGDCO_00900	-	tRNA-Arg(acg)	-	-	-	-	-	-	-	-
scaffold91	KIIIGDCO_00901	-	tRNA-Cys(gca)	-	-	-	-	-	-	-	-
scaffold91	KIIIGDCO_00902	ssrA	transfer-messenger RNA%2C SsrA	-	-	-	-	-	-	-	-
scaffold91	KIIIGDCO_00903	-	tmRNA	-	-	-	-	-	-	-	-
scaffold91	KIIIGDCO_00904	-	hypothetical protein	-	-	-	-	-	-	H9Q67_04470	DUF285 domain-containing protein
scaffold91	KIIIGDCO_00905	-	hypothetical protein	COG0474	Cation transport ATPase	-	-	-	-	H9Q67_04475	hypothetical protein
scaffold92	KIIIGDCO_00906	-	hypothetical protein	-	-	-	-	-	-	H9Q67_04490	hypothetical protein
scaffold92	KIIIGDCO_00907	valS	Valine--tRNA ligase	COG0525	Valyl-tRNA synthetase	Aminoacyl-tRNA biosynthesis	K01873	valyl-tRNA synthetase [EC:6.1.1.9]	-	H9Q67_04495	valine--tRNA ligase
scaffold92	KIIIGDCO_00908	-	T-box	-	-	-	-	-	-	-	-
scaffold92	KIIIGDCO_00909	helD	DNA helicase IV	COG0210	Superfamily I DNA and RNA helicases	-	K03658	DNA helicase IV [EC:3.6.4.12]	-	H9Q67_04500	UvrD-helicase domain-containing protein
scaffold92	KIIIGDCO_00910	-	hypothetical protein	COG5527	Protein involved in initiation of plasmid replication	-	-	-	-	H9Q67_04505	replication initiation protein
scaffold92	KIIIGDCO_00911	soj_9	Sporulation initiation inhibitor protein Soj	COG1192	ATPases involved in chromosome partitioning	-	K03496	chromosome partitioning protein	-	H9Q67_04510	AAA family ATPase
scaffold92	KIIIGDCO_00912	-	hypothetical protein	-	-	-	-	-	-	H9Q67_04515	hypothetical protein
scaffold93	KIIIGDCO_00913	ffh	Signal recognition particle protein	COG0541	Signal recognition particle GTPase	Bacterial secretion system	K03106	signal recognition particle subunit SRP54 [EC:3.6.5.4]	-	H9Q67_04520	signal recognition particle protein
scaffold93	KIIIGDCO_00914	rny	Ribonuclease Y	COG1418	Predicted HD superfamily hydrolase	RNA degradation	K18682	ribonucrease Y [EC:3.1.-.-]	-	H9Q67_04525	ribonuclease Y
scaffold93	KIIIGDCO_00915	recA	Protein RecA	COG0468	RecA/RadA recombinase	Homologous recombination	K03553	recombination protein RecA	-	H9Q67_04530	recombinase RecA
scaffold94	KIIIGDCO_00916	-	hypothetical protein	-	-	-	-	-	-	H9Q67_04535	hypothetical protein
scaffold94	KIIIGDCO_00917	-	hypothetical protein	-	-	-	-	-	-	H9Q67_04540	hypothetical protein
scaffold95	KIIIGDCO_00918	-	hypothetical protein	-	-	-	-	-	-	H9Q67_04545	hypothetical protein
scaffold95	KIIIGDCO_00919	-	hypothetical protein	-	-	-	-	-	-	H9Q67_04550	hypothetical protein
scaffold95	KIIIGDCO_00920	-	hypothetical protein	-	-	-	-	-	-	H9Q67_04555	hypothetical protein
scaffold95	KIIIGDCO_00921	uvrC	UvrABC system protein C	COG0322	Nuclease subunit of the excinuclease complex	Nucleotide excision repair	K03703	excinuclease ABC subunit C	-	H9Q67_04560	excinuclease ABC subunit C
scaffold96	KIIIGDCO_00922	-	hypothetical protein	-	-	-	-	-	-	H9Q67_04565	hypothetical protein
scaffold96	KIIIGDCO_00923	-	hypothetical protein	-	-	-	-	-	-	H9Q67_04570	hypothetical protein
scaffold96	KIIIGDCO_00924	tsaB	tRNA threonylcarbamoyladenosine biosynthesis protein TsaB	COG1214	Inactive homolog of metal-dependent proteases, putative molecular chaperone	-	K14742	tRNA threonylcarbamoyladenosine biosynthesis protein TsaB	-	H9Q67_04575	tRNA (adenosine(37)-N6)-threonylcarbamoyltransferase complex dimerization subunit type 1 TsaB
scaffold97	KIIIGDCO_00925	-	hypothetical protein	-	-	-	-	-	-	H9Q67_04580	hypothetical protein
scaffold97	KIIIGDCO_00926	-	hypothetical protein	-	-	-	-	-	-	H9Q67_04585	hypothetical protein
scaffold97	KIIIGDCO_00927	yrrK	Putative pre-16S rRNA nuclease	COG0816	Predicted endonuclease involved in recombination (possible Holliday junction resolvase in Mycoplasmas and B. subtilis)	-	K07447	putative holliday junction resolvase [EC:3.1.-.-]	-	H9Q67_04590	Holliday junction resolvase RuvX
scaffold97	KIIIGDCO_00928	udk	Uridine kinase	COG0572	Uridine kinase	Metabolic pathways	K00876	uridine kinase [EC:2.7.1.48]	-	H9Q67_04595	uridine kinase
scaffold98	KIIIGDCO_00929	-	hypothetical protein	-	-	-	-	-	-	H9Q67_04600	hypothetical protein
scaffold98	KIIIGDCO_00930	dnaE	DNA polymerase III subunit alpha	COG0587	DNA polymerase III, alpha subunit	DNA replication	K02337	DNA polymerase III subunit alpha [EC:2.7.7.7]	-	H9Q67_04605	DNA polymerase III subunit alpha
scaffold98	KIIIGDCO_00931	-	hypothetical protein	-	-	-	-	-	-	H9Q67_04610	hypothetical protein
scaffold98	KIIIGDCO_00932	-	hypothetical protein	-	-	-	-	-	-	H9Q67_04615	hypothetical protein
scaffold99	KIIIGDCO_00933	-	hypothetical protein	COG5648	Chromatin-associated proteins containing the HMG domain	-	-	-	-	H9Q67_04630	hypothetical protein
scaffold99	KIIIGDCO_00934	-	hypothetical protein	-	-	-	-	-	-	H9Q67_04635	hypothetical protein
scaffold99	KIIIGDCO_00935	-	hypothetical protein	-	-	-	-	-	-	H9Q67_04640	hypothetical protein
scaffold99	KIIIGDCO_00936	soj_10	Sporulation initiation inhibitor protein Soj	COG1192	ATPases involved in chromosome partitioning	-	K03496	chromosome partitioning protein	-	H9Q67_04645	ParA family protein
scaffold99	KIIIGDCO_00937	-	hypothetical protein	COG5527	Protein involved in initiation of plasmid replication	-	-	-	-	H9Q67_04650	replication initiation protein
scaffold100	KIIIGDCO_00938	-	hypothetical protein	COG0842	ABC-type multidrug transport system, permease component	-	K01992	ABC-2 type transport system permease protein	-	H9Q67_04655	ABC transporter permease
scaffold100	KIIIGDCO_00939	yxdL	ABC transporter ATP-binding protein YxdL	COG1131	ABC-type multidrug transport system, ATPase component	-	K01990	ABC-2 type transport system ATP-binding protein	-	H9Q67_04660	ABC transporter ATP-binding protein
scaffold100	KIIIGDCO_00940	-	hypothetical protein	-	-	-	-	-	-	-	-
scaffold100	KIIIGDCO_00941	-	hypothetical protein	COG1520	FOG: WD40-like repeat	-	-	-	-	H9Q67_04665	PQQ-like beta-propeller repeat protein
scaffold101	KIIIGDCO_00942	-	hypothetical protein	-	-	-	-	-	-	H9Q67_04670	hypothetical protein
scaffold101	KIIIGDCO_00943	-	hypothetical protein	COG2433	Uncharacterized conserved protein	-	-	-	-	H9Q67_04675	hypothetical protein
scaffold101	KIIIGDCO_00944	-	hypothetical protein	-	-	-	-	-	-	H9Q67_04680	hypothetical protein
scaffold101	KIIIGDCO_00945	lepA	Elongation factor 4	COG0481	Membrane GTPase LepA	Legionellosis	K03596	GTP-binding protein LepA	-	H9Q67_04685	elongation factor 4
scaffold102	KIIIGDCO_00946	mnmG	tRNA uridine 5-carboxymethylaminomethyl modification enzyme MnmG	COG0445	NAD/FAD-utilizing enzyme apparently involved in cell division	-	K03495	tRNA uridine 5-carboxymethylaminomethyl modification enzyme	-	H9Q67_04695	tRNA uridine-5-carboxymethylaminomethyl(34) synthesis enzyme MnmG
scaffold102	KIIIGDCO_00947	-	hypothetical protein	-	-	-	-	-	-	-	-
scaffold102	KIIIGDCO_00948	-	hypothetical protein	COG0847	DNA polymerase III, epsilon subunit and related 3'-5' exonucleases	DNA replication	K02342	DNA polymerase III subunit epsilon [EC:2.7.7.7]	-	H9Q67_04700	hypothetical protein
scaffold103	KIIIGDCO_00949	ssuB	Aliphatic sulfonates import ATP-binding protein SsuB	COG1131	ABC-type multidrug transport system, ATPase component	-	K01990	ABC-2 type transport system ATP-binding protein	-	H9Q67_04710	ABC transporter ATP-binding protein/permease
scaffold103	KIIIGDCO_00950	-	hypothetical protein	-	-	-	-	-	-	H9Q67_04715	DUF3137 domain-containing protein
scaffold103	KIIIGDCO_00951	-	hypothetical protein	-	-	-	-	-	-	H9Q67_02280	hypothetical protein
scaffold104	KIIIGDCO_00952	-	hypothetical protein	-	-	-	-	-	-	H9Q67_04720	hypothetical protein
scaffold104	KIIIGDCO_00953	-	hypothetical protein	-	-	-	-	-	-	H9Q67_04725	hypothetical protein
scaffold104	KIIIGDCO_00954	-	hypothetical protein	-	-	-	-	-	-	H9Q67_04730	hypothetical protein
scaffold104	KIIIGDCO_00955	-	hypothetical protein	-	-	-	-	-	-	H9Q67_04735	hypothetical protein
scaffold104	KIIIGDCO_00956	soj_11	Sporulation initiation inhibitor protein Soj	COG1192	ATPases involved in chromosome partitioning	-	K03496	chromosome partitioning protein	-	H9Q67_04740	ParA family protein
scaffold104	KIIIGDCO_00957	-	hypothetical protein	-	-	-	-	-	-	H9Q67_04745	hypothetical protein
scaffold104	KIIIGDCO_00958	-	hypothetical protein	-	-	-	-	-	-	H9Q67_04750	hypothetical protein
scaffold104	KIIIGDCO_00959	-	hypothetical protein	-	-	-	-	-	-	H9Q67_04755	hypothetical protein
scaffold104	KIIIGDCO_00960	-	hypothetical protein	-	-	-	-	-	-	-	-
scaffold104	KIIIGDCO_00961	-	hypothetical protein	-	-	-	-	-	-	H9Q67_04760	hypothetical protein
scaffold104	KIIIGDCO_00962	-	hypothetical protein	COG5527	Protein involved in initiation of plasmid replication	-	-	-	-	H9Q67_04765	replication initiation protein
scaffold104	KIIIGDCO_00963	-	hypothetical protein	-	-	-	-	-	-	H9Q67_04770	hypothetical protein
scaffold104	KIIIGDCO_00964	soj_12	Sporulation initiation inhibitor protein Soj	COG1192	ATPases involved in chromosome partitioning	-	-	-	-	H9Q67_04775	ParA family protein
scaffold104	KIIIGDCO_00965	soj_13	Sporulation initiation inhibitor protein Soj	COG1192	ATPases involved in chromosome partitioning	-	K03496	chromosome partitioning protein	-	H9Q67_04780	AAA family ATPase
scaffold104	KIIIGDCO_00966	-	hypothetical protein	-	-	-	-	-	-	H9Q67_04785	hypothetical protein
scaffold104	KIIIGDCO_00967	-	hypothetical protein	-	-	-	-	-	-	H9Q67_04790	hypothetical protein
scaffold104	KIIIGDCO_00968	-	hypothetical protein	-	-	-	-	-	-	H9Q67_04795	hypothetical protein
scaffold105	KIIIGDCO_00969	-	hypothetical protein	-	-	-	-	-	-	H9Q67_04805	hypothetical protein
scaffold105	KIIIGDCO_00970	-	hypothetical protein	COG3451	Type IV secretory pathway, VirB4 components	-	-	-	-	H9Q67_04810	ATP-binding protein
scaffold106	KIIIGDCO_00971	-	hypothetical protein	-	-	-	-	-	-	H9Q67_04815	hypothetical protein
scaffold106	KIIIGDCO_00972	-	hypothetical protein	-	-	-	-	-	-	H9Q67_04820	hypothetical protein
scaffold106	KIIIGDCO_00973	-	hypothetical protein	-	-	-	-	-	-	-	-
scaffold106	KIIIGDCO_00974	-	hypothetical protein	COG1196	Chromosome segregation ATPases	-	-	-	-	H9Q67_04825	hypothetical protein
scaffold107	KIIIGDCO_00975	-	hypothetical protein	-	-	-	-	-	-	H9Q67_04830	hypothetical protein
scaffold107	KIIIGDCO_00976	-	hypothetical protein	-	-	-	-	-	-	H9Q67_04835	hypothetical protein
scaffold107	KIIIGDCO_00977	yxlF_2	putative ABC transporter ATP-binding protein YxlF	COG1131	ABC-type multidrug transport system, ATPase component	-	K01990	ABC-2 type transport system ATP-binding protein	-	H9Q67_04840	ABC transporter ATP-binding protein
scaffold107	KIIIGDCO_00978	-	hypothetical protein	-	-	-	-	-	-	-	-
scaffold107	KIIIGDCO_00979	-	hypothetical protein	-	-	-	-	-	-	H9Q67_04845	hypothetical protein
scaffold108	KIIIGDCO_00980	-	hypothetical protein	-	-	-	-	-	-	H9Q67_04855	hypothetical protein
scaffold108	KIIIGDCO_00981	-	hypothetical protein	-	-	-	-	-	-	H9Q67_04860	hypothetical protein
scaffold109	KIIIGDCO_00982	bcgIB	Restriction enzyme BgcI subunit beta	-	-	-	-	-	-	H9Q67_04870	restriction endonuclease subunit S
scaffold109	KIIIGDCO_00983	-	hypothetical protein	-	-	-	-	-	-	H9Q67_04875	hypothetical protein
scaffold109	KIIIGDCO_00984	bcgIA_2	Restriction enzyme BgcI subunit alpha	COG0286	Type I restriction-modification system methyltransferase subunit	-	K03427	type I restriction enzyme M protein [EC:2.1.1.72]	-	-	-
scaffold109	KIIIGDCO_00985	bcgIA_3	Restriction enzyme BgcI subunit alpha	COG5108	Mitochondrial DNA-directed RNA polymerase	-	-	-	-	H9Q67_04885	hypothetical protein
scaffold110	KIIIGDCO_00986	azoR4	FMN-dependent NADH-azoreductase 4	COG1182	Acyl carrier protein phosphodiesterase	-	K01118	FMN-dependent NADH-azoreductase [EC:1.7.1.17]	-	H9Q67_04890	FMN-dependent NADH-azoreductase
scaffold110	KIIIGDCO_00987	-	hypothetical protein	-	-	-	-	-	-	H9Q67_04895	DUF285 domain-containing protein
scaffold110	KIIIGDCO_00988	mreB_4	Rod shape-determining protein MreB	COG1077	Actin-like ATPase involved in cell morphogenesis	-	K03569	rod shape-determining protein MreB and related proteins	-	H9Q67_04905	rod shape-determining protein
scaffold111	KIIIGDCO_00989	-	hypothetical protein	-	-	-	-	-	-	H9Q67_04915	hypothetical protein
scaffold111	KIIIGDCO_00990	fruA_1	PTS system fructose-specific EIIABC component	COG1762	Phosphotransferase system mannitol/fructose-specific IIA domain (Ntr-type)	-	-	-	-	H9Q67_04920	PTS sugar transporter subunit IIA
scaffold111	KIIIGDCO_00991	fruA_2	PTS system fructose-specific EIIB'BC component	COG1445	Phosphotransferase system fructose-specific component IIB	-	-	-	-	H9Q67_04930	PTS fructose transporter subunit IIB
scaffold111	KIIIGDCO_00992	-	hypothetical protein	-	-	-	-	-	-	H9Q67_04935	hypothetical protein
scaffold111	KIIIGDCO_00993	-	hypothetical protein	COG1299	Phosphotransferase system, fructose-specific IIC component	-	-	-	-	H9Q67_04940	hypothetical protein
scaffold111	KIIIGDCO_00994	manP	PTS system mannose-specific EIIBCA component	COG1299	Phosphotransferase system, fructose-specific IIC component	-	-	-	-	H9Q67_04945	hypothetical protein
scaffold111	KIIIGDCO_00995	-	hypothetical protein	-	-	-	-	-	-	H9Q67_04950	hypothetical protein
scaffold112	KIIIGDCO_00996	-	hypothetical protein	-	-	-	-	-	-	H9Q67_04955	hypothetical protein
scaffold112	KIIIGDCO_00997	-	hypothetical protein	-	-	-	-	-	-	H9Q67_04960	hypothetical protein
scaffold112	KIIIGDCO_00998	soj_14	Sporulation initiation inhibitor protein Soj	COG1192	ATPases involved in chromosome partitioning	-	K03496	chromosome partitioning protein	-	H9Q67_04965	AAA family ATPase
scaffold112	KIIIGDCO_00999	-	hypothetical protein	-	-	-	-	-	-	H9Q67_04970	hypothetical protein
scaffold112	KIIIGDCO_01000	-	hypothetical protein	-	-	-	-	-	-	H9Q67_04975	hypothetical protein
scaffold112	KIIIGDCO_01001	-	hypothetical protein	-	-	-	-	-	-	H9Q67_04990	hypothetical protein
scaffold113	KIIIGDCO_01002	-	hypothetical protein	-	-	-	-	-	-	H9Q67_05005	hypothetical protein
scaffold113	KIIIGDCO_01003	-	hypothetical protein	-	-	-	-	-	-	-	-
scaffold113	KIIIGDCO_01004	-	hypothetical protein	-	-	-	-	-	-	H9Q67_05010	hypothetical protein
scaffold114	KIIIGDCO_01005	-	hypothetical protein	-	-	-	-	-	-	H9Q67_05015	hypothetical protein
scaffold114	KIIIGDCO_01006	-	hypothetical protein	-	-	-	-	-	-	H9Q67_05020	plectrovirus svts2 rep protein
scaffold114	KIIIGDCO_01007	-	Oleate hydratase	COG4716	Myosin-crossreactive antigen	-	K10254	oleate hydratase [EC:4.2.1.53]	-	H9Q67_05025	oleate hydratase
scaffold114	KIIIGDCO_01008	yugI_2	General stress protein 13	COG1098	Predicted RNA binding protein (contains ribosomal protein S1 domain)	-	K07570	general stress protein 13	-	H9Q67_05030	S1 RNA-binding domain-containing protein
scaffold114	KIIIGDCO_01009	pgi	Glucose-6-phosphate isomerase	COG0166	Glucose-6-phosphate isomerase	Metabolic pathways	K01810	glucose-6-phosphate isomerase [EC:5.3.1.9]	-	H9Q67_05035	glucose-6-phosphate isomerase
scaffold115	KIIIGDCO_01010	-	hypothetical protein	COG5181	U2 snRNP spliceosome subunit	-	-	-	-	H9Q67_05040	hypothetical protein
scaffold115	KIIIGDCO_01011	-	DegV domain-containing protein	COG1307	Uncharacterized protein conserved in bacteria	-	-	-	-	H9Q67_05045	DegV family protein
scaffold115	KIIIGDCO_01012	ssb	Single-stranded DNA-binding protein	COG0629	Single-stranded DNA-binding protein	DNA replication	K03111	single-strand DNA-binding protein	-	H9Q67_05050	single-stranded DNA-binding protein
scaffold116	KIIIGDCO_01013	-	16S ribosomal RNA	-	-	-	-	-	-	-	-
scaffold116	KIIIGDCO_01014	-	23S ribosomal RNA	-	-	-	-	-	-	-	-
scaffold116	KIIIGDCO_01015	-	hypothetical protein	-	-	-	-	-	-	H9Q67_05065	hypothetical protein
scaffold116	KIIIGDCO_01016	-	hypothetical protein	-	-	-	-	-	-	H9Q67_05070	Pr6Pr family membrane protein
scaffold117	KIIIGDCO_01017	-	hypothetical protein	-	-	-	-	-	-	H9Q67_05075	hypothetical protein
scaffold117	KIIIGDCO_01018	glpX	Fructose-1%2C6-bisphosphatase 1 class 2	COG1494	Fructose-1,6-bisphosphatase/sedoheptulose 1,7-bisphosphatase and related proteins	Metabolic pathways	K02446	fructose-1,6-bisphosphatase II [EC:3.1.3.11]	-	H9Q67_05080	fructose-bisphosphatase class II
scaffold117	KIIIGDCO_01019	-	hypothetical protein	COG1670	Acetyltransferases, including N-acetylases of ribosomal proteins	-	K03790	[ribosomal protein S5]-alanine N-acetyltransferase [EC:2.3.1.267]	-	H9Q67_05085	GNAT family N-acetyltransferase
scaffold117	KIIIGDCO_01020	-	hypothetical protein	-	-	-	-	-	-	H9Q67_05090	hypothetical protein
scaffold118	KIIIGDCO_01021	-	hypothetical protein	COG0474	Cation transport ATPase	-	-	-	-	H9Q67_05100	hypothetical protein
scaffold118	KIIIGDCO_01022	-	hypothetical protein	COG1466	DNA polymerase III, delta subunit	DNA replication	K02340	DNA polymerase III subunit delta [EC:2.7.7.7]	-	H9Q67_05105	DNA polymerase III subunit delta
scaffold119	KIIIGDCO_01023	menH_4	2-succinyl-6-hydroxy-2%2C4-cyclohexadiene-1-carboxylate synthase	COG1073	Hydrolases of the alpha/beta superfamily	-	K06889	uncharacterized protein	CE7	H9Q67_05110	alpha/beta fold hydrolase
scaffold119	KIIIGDCO_01024	lplJ	Lipoate-protein ligase LplJ	COG0095	Lipoate-protein ligase A	-	-	-	-	H9Q67_05115	lipoate--protein ligase
scaffold119	KIIIGDCO_01025	-	hypothetical protein	-	-	-	-	-	-	H9Q67_05120	hypothetical protein
scaffold120	KIIIGDCO_01026	-	hypothetical protein	-	-	-	-	-	-	H9Q67_05130	hypothetical protein
scaffold120	KIIIGDCO_01027	-	hypothetical protein	-	-	-	-	-	-	-	-
scaffold120	KIIIGDCO_01028	ybeY	Endoribonuclease YbeY	COG0319	Predicted metal-dependent hydrolase	-	K07042	probable rRNA maturation factor	-	H9Q67_05135	rRNA maturation RNase YbeY
scaffold120	KIIIGDCO_01029	cdd	Cytidine deaminase	COG0295	Cytidine deaminase	Metabolic pathways	K01489	cytidine deaminase [EC:3.5.4.5]	-	H9Q67_05140	cytidine deaminase
scaffold120	KIIIGDCO_01030	era	GTPase Era	COG1159	GTPase	-	K03595	GTPase	-	H9Q67_05145	GTPase Era
scaffold120	KIIIGDCO_01031	-	hypothetical protein	-	-	-	-	-	-	H9Q67_05150	hypothetical protein
scaffold121	KIIIGDCO_01032	-	hypothetical protein	-	-	-	-	-	-	-	-
scaffold121	KIIIGDCO_01033	-	hypothetical protein	COG5527	Protein involved in initiation of plasmid replication	-	-	-	-	H9Q67_05160	replication initiation protein
scaffold121	KIIIGDCO_01034	-	hypothetical protein	COG2816	NTP pyrophosphohydrolases containing a Zn-finger, probably nucleic-acid-binding	-	-	-	-	H9Q67_05165	hypothetical protein
scaffold122	KIIIGDCO_01035	-	hypothetical protein	-	-	-	-	-	-	H9Q67_05170	hypothetical protein
scaffold122	KIIIGDCO_01036	-	hypothetical protein	COG1178	ABC-type Fe3+ transport system, permease component	-	-	-	-	H9Q67_05175	tripartite tricarboxylate transporter TctB family protein
scaffold122	KIIIGDCO_01037	-	hypothetical protein	-	-	-	-	-	-	H9Q67_05180	hypothetical protein
scaffold122	KIIIGDCO_01038	-	hypothetical protein	-	-	-	-	-	-	H9Q67_05185	hypothetical protein
scaffold123	KIIIGDCO_01039	-	hypothetical protein	COG2816	NTP pyrophosphohydrolases containing a Zn-finger, probably nucleic-acid-binding	-	-	-	-	H9Q67_05190	hypothetical protein
scaffold123	KIIIGDCO_01040	-	hypothetical protein	-	-	-	-	-	-	H9Q67_05195	hypothetical protein
scaffold123	KIIIGDCO_01041	-	hypothetical protein	-	-	-	-	-	-	H9Q67_05200	hypothetical protein
scaffold123	KIIIGDCO_01042	-	hypothetical protein	COG1098	Predicted RNA binding protein (contains ribosomal protein S1 domain)	-	-	-	-	H9Q67_05205	hypothetical protein
scaffold123	KIIIGDCO_01043	-	hypothetical protein	COG0539	Ribosomal protein S1	-	-	-	-	H9Q67_05210	S1 RNA-binding domain-containing protein
scaffold123	KIIIGDCO_01044	ssbB_1	Single-stranded DNA-binding protein B	COG0629	Single-stranded DNA-binding protein	-	-	-	-	H9Q67_05220	single-stranded DNA-binding protein
scaffold123	KIIIGDCO_01045	-	hypothetical protein	-	-	-	-	-	-	-	-
scaffold123	KIIIGDCO_01046	-	hypothetical protein	-	-	-	-	-	-	H9Q67_05230	hypothetical protein
scaffold123	KIIIGDCO_01047	-	hypothetical protein	-	-	-	-	-	-	H9Q67_05235	hypothetical protein
scaffold123	KIIIGDCO_01048	-	hypothetical protein	-	-	-	-	-	-	H9Q67_05240	hypothetical protein
scaffold124	KIIIGDCO_01049	coaBC	Coenzyme A biosynthesis bifunctional protein CoaBC	COG0452	Phosphopantothenoylcysteine synthetase/decarboxylase	Metabolic pathways	K13038	phosphopantothenoylcysteine decarboxylase / phosphopantothenate---cysteine ligase [EC:4.1.1.36 6.3.2.5]	-	H9Q67_05250	bifunctional phosphopantothenoylcysteine decarboxylase/phosphopantothenate--cysteine ligase CoaBC
scaffold124	KIIIGDCO_01050	rpmA	50S ribosomal protein L27	COG0211	Ribosomal protein L27	Ribosome	K02899	large subunit ribosomal protein L27	-	H9Q67_05255	50S ribosomal protein L27
scaffold124	KIIIGDCO_01051	-	hypothetical protein	COG2868	Predicted ribosomal protein	-	K07584	uncharacterized protein	-	H9Q67_05260	ribosomal-processing cysteine protease Prp
scaffold124	KIIIGDCO_01052	rplU	50S ribosomal protein L21	COG0261	Ribosomal protein L21	Ribosome	K02888	large subunit ribosomal protein L21	-	H9Q67_05265	50S ribosomal protein L21
scaffold125	KIIIGDCO_01053	-	hypothetical protein	-	-	-	-	-	-	H9Q67_05270	hypothetical protein
scaffold125	KIIIGDCO_01054	-	hypothetical protein	-	-	-	-	-	-	H9Q67_05275	hypothetical protein
scaffold125	KIIIGDCO_01055	-	hypothetical protein	-	-	-	-	-	-	-	-
scaffold125	KIIIGDCO_01056	-	hypothetical protein	-	-	-	-	-	-	-	-
scaffold125	KIIIGDCO_01057	-	hypothetical protein	-	-	-	-	-	-	H9Q67_05285	plectrovirus svts2 rep protein
scaffold126	KIIIGDCO_01058	rapA_2	RNA polymerase-associated protein RapA	COG1061	DNA or RNA helicases of superfamily II	-	-	-	-	H9Q67_05295	DEAD/DEAH box helicase family protein
scaffold126	KIIIGDCO_01059	rhlB	ATP-dependent RNA helicase RhlB	COG0553	Superfamily II DNA/RNA helicases, SNF2 family	-	-	-	-	H9Q67_05300	DEAD/DEAH box helicase
scaffold126	KIIIGDCO_01060	-	hypothetical protein	-	-	-	-	-	-	H9Q67_05305	hypothetical protein
scaffold126	KIIIGDCO_01061	rnhA	Ribonuclease H	COG3341	Predicted double-stranded RNA/RNA-DNA hybrid binding protein	-	K06993	ribonuclease H-related protein	-	H9Q67_05310	viroplasmin family protein
scaffold127	KIIIGDCO_01062	-	Sugar transporter SemiSWEET	COG4095	Uncharacterized conserved protein	-	K15383	MtN3 and saliva related transmembrane protein	-	H9Q67_05315	PQ-loop repeat-containing protein
scaffold127	KIIIGDCO_01063	-	hypothetical protein	COG2819	Predicted hydrolase of the alpha/beta superfamily	-	-	-	CE1	H9Q67_05320	hypothetical protein
scaffold127	KIIIGDCO_01064	-	hypothetical protein	-	-	-	-	-	-	H9Q67_05325	hypothetical protein
scaffold127	KIIIGDCO_01065	-	hypothetical protein	-	-	-	-	-	-	H9Q67_05330	hypothetical protein
scaffold128	KIIIGDCO_01066	copA	Copper-exporting P-type ATPase A	COG2217	Cation transport ATPase	MAPK signaling pathway - plant	K17686	P-type Cu+ transporter [EC:7.2.2.8]	-	H9Q67_05335	cation-translocating P-type ATPase
scaffold129	KIIIGDCO_01067	-	hypothetical protein	-	-	-	-	-	-	H9Q67_05340	hypothetical protein
scaffold129	KIIIGDCO_01068	-	hypothetical protein	-	-	-	-	-	-	H9Q67_05345	hypothetical protein
scaffold129	KIIIGDCO_01069	-	hypothetical protein	-	-	-	-	-	-	H9Q67_05350	hypothetical protein
scaffold129	KIIIGDCO_01070	-	hypothetical protein	-	-	-	-	-	-	H9Q67_05355	hypothetical protein
scaffold129	KIIIGDCO_01071	-	hypothetical protein	-	-	-	-	-	-	H9Q67_05360	hypothetical protein
scaffold129	KIIIGDCO_01072	soj_15	Sporulation initiation inhibitor protein Soj	COG1192	ATPases involved in chromosome partitioning	-	K03496	chromosome partitioning protein	-	H9Q67_05365	AAA family ATPase
scaffold129	KIIIGDCO_01073	-	hypothetical protein	-	-	-	-	-	-	H9Q67_05370	hypothetical protein
scaffold130	KIIIGDCO_01074	-	hypothetical protein	-	-	-	-	-	-	H9Q67_05375	hypothetical protein
scaffold130	KIIIGDCO_01075	-	hypothetical protein	-	-	-	-	-	-	H9Q67_05380	hypothetical protein
scaffold131	KIIIGDCO_01076	hup_2	DNA-binding protein HU	COG0776	Bacterial nucleoid DNA-binding protein	-	-	-	-	H9Q67_05390	HU family DNA-binding protein
scaffold131	KIIIGDCO_01077	-	sau-50	-	-	-	-	-	-	-	-
scaffold131	KIIIGDCO_01078	-	hypothetical protein	COG0534	Na+-driven multidrug efflux pump	-	-	-	-	H9Q67_05395	hypothetical protein
scaffold132	KIIIGDCO_01079	-	hypothetical protein	-	-	-	-	-	-	H9Q67_05400	hypothetical protein
scaffold132	KIIIGDCO_01080	-	hypothetical protein	-	-	-	-	-	-	H9Q67_05405	hypothetical protein
scaffold133	KIIIGDCO_01081	-	hypothetical protein	-	-	-	-	-	-	H9Q67_05415	lipoprotein
scaffold134	KIIIGDCO_01082	-	hypothetical protein	-	-	-	-	-	-	H9Q67_05420	hypothetical protein
scaffold134	KIIIGDCO_01083	-	hypothetical protein	-	-	-	-	-	-	H9Q67_05425	hypothetical protein
scaffold135	KIIIGDCO_01084	-	hypothetical protein	-	-	-	-	-	-	-	-
scaffold135	KIIIGDCO_01085	-	hypothetical protein	-	-	-	-	-	-	-	-
scaffold136	KIIIGDCO_01086	-	Sugar transporter SemiSWEET	COG4095	Uncharacterized conserved protein	-	K15383	MtN3 and saliva related transmembrane protein	-	H9Q67_05430	hypothetical protein
scaffold136	KIIIGDCO_01087	-	hypothetical protein	-	-	-	-	-	-	H9Q67_05435	transposase family protein
scaffold136	KIIIGDCO_01088	-	hypothetical protein	-	-	-	-	-	-	H9Q67_05440	hypothetical protein
scaffold136	KIIIGDCO_01089	soj_16	Sporulation initiation inhibitor protein Soj	COG1192	ATPases involved in chromosome partitioning	-	K03496	chromosome partitioning protein	-	H9Q67_05445	ParA family protein
scaffold136	KIIIGDCO_01090	-	hypothetical protein	-	-	-	-	-	-	H9Q67_05450	hypothetical protein
scaffold137	KIIIGDCO_01091	rpsI	30S ribosomal protein S9	COG0103	Ribosomal protein S9	Ribosome	K02996	small subunit ribosomal protein S9	-	H9Q67_05455	30S ribosomal protein S9
scaffold137	KIIIGDCO_01092	rplM	50S ribosomal protein L13	COG0102	Ribosomal protein L13	Ribosome	K02871	large subunit ribosomal protein L13	-	H9Q67_05460	50S ribosomal protein L13
scaffold137	KIIIGDCO_01093	-	hypothetical protein	-	-	-	-	-	-	H9Q67_05465	hypothetical protein
scaffold138	KIIIGDCO_01094	-	hypothetical protein	-	-	-	-	-	-	H9Q67_05470	hypothetical protein
scaffold138	KIIIGDCO_01095	-	hypothetical protein	COG3593	Predicted ATP-dependent endonuclease of the OLD family	-	-	-	-	H9Q67_05475	AAA family ATPase
scaffold140	KIIIGDCO_01096	-	hypothetical protein	-	-	-	-	-	-	H9Q67_05485	hypothetical protein
scaffold140	KIIIGDCO_01097	-	hypothetical protein	-	-	-	-	-	-	H9Q67_05490	hypothetical protein
scaffold140	KIIIGDCO_01098	-	hypothetical protein	-	-	-	-	-	-	H9Q67_05495	hypothetical protein
scaffold141	KIIIGDCO_01099	typA	GTP-binding protein TypA/BipA	COG1217	Predicted membrane GTPase involved in stress response	-	K06207	GTP-binding protein	-	H9Q67_05500	translational GTPase TypA
scaffold141	KIIIGDCO_01100	-	hypothetical protein	-	-	-	-	-	-	H9Q67_05505	hypothetical protein
scaffold142	KIIIGDCO_01101	-	putative ABC transporter ATP-binding protein	COG1136	ABC-type antimicrobial peptide transport system, ATPase component	-	K02003	putative ABC transport system ATP-binding protein	-	H9Q67_05510	ABC transporter ATP-binding protein
scaffold142	KIIIGDCO_01102	-	putative ABC transporter ATP-binding protein	COG1136	ABC-type antimicrobial peptide transport system, ATPase component	-	-	-	-	-	-
scaffold142	KIIIGDCO_01103	-	hypothetical protein	COG1670	Acetyltransferases, including N-acetylases of ribosomal proteins	-	-	-	-	-	-
scaffold142	KIIIGDCO_01104	-	hypothetical protein	-	-	-	-	-	-	-	-
scaffold142	KIIIGDCO_01105	-	hypothetical protein	-	-	-	-	-	-	H9Q67_05525	hypothetical protein
scaffold142	KIIIGDCO_01106	-	hypothetical protein	-	-	-	-	-	-	H9Q67_05530	hypothetical protein
scaffold142	KIIIGDCO_01107	-	hypothetical protein	COG1196	Chromosome segregation ATPases	-	-	-	-	H9Q67_05535	hypothetical protein
scaffold142	KIIIGDCO_01108	-	hypothetical protein	-	-	-	-	-	-	H9Q67_05540	hypothetical protein
scaffold143	KIIIGDCO_01109	-	hypothetical protein	COG1196	Chromosome segregation ATPases	-	-	-	-	H9Q67_05550	hypothetical protein
scaffold144	KIIIGDCO_01110	-	hypothetical protein	-	-	-	-	-	-	H9Q67_05555	hypothetical protein
scaffold144	KIIIGDCO_01111	-	hypothetical protein	-	-	-	-	-	-	H9Q67_05560	hypothetical protein
scaffold144	KIIIGDCO_01112	-	hypothetical protein	-	-	-	-	-	-	H9Q67_05565	hypothetical protein
scaffold144	KIIIGDCO_01113	-	hypothetical protein	-	-	-	-	-	-	H9Q67_05570	hypothetical protein
scaffold144	KIIIGDCO_01114	-	hypothetical protein	-	-	-	-	-	-	H9Q67_05580	hypothetical protein
scaffold144	KIIIGDCO_01115	-	hypothetical protein	-	-	-	-	-	-	H9Q67_05585	hypothetical protein
scaffold145	KIIIGDCO_01116	-	hypothetical protein	-	-	-	-	-	-	H9Q67_05590	hypothetical protein
scaffold145	KIIIGDCO_01117	-	hypothetical protein	-	-	-	-	-	-	-	-
scaffold145	KIIIGDCO_01118	tpx	putative thiol peroxidase	COG2077	Peroxiredoxin	-	K11065	thiol peroxidase, atypical 2-Cys peroxiredoxin [EC:1.11.1.15]	-	H9Q67_05595	thiol peroxidase
scaffold145	KIIIGDCO_01119	-	hypothetical protein	COG1511	Predicted membrane protein	-	K01421	putative membrane protein	-	H9Q67_05605	ABC transporter permease
scaffold145	KIIIGDCO_01120	-	hypothetical protein	-	-	-	-	-	-	H9Q67_05610	hypothetical protein
scaffold145	KIIIGDCO_01121	-	hypothetical protein	-	-	-	-	-	-	H9Q67_05615	hypothetical protein
scaffold146	KIIIGDCO_01122	-	hypothetical protein	-	-	-	-	-	-	H9Q67_05620	hypothetical protein
scaffold146	KIIIGDCO_01123	-	hypothetical protein	-	-	-	-	-	-	H9Q67_05625	hypothetical protein
scaffold147	KIIIGDCO_01124	-	hypothetical protein	-	-	-	-	-	-	H9Q67_05630	hypothetical protein
scaffold147	KIIIGDCO_01125	-	hypothetical protein	-	-	-	-	-	-	H9Q67_05635	hypothetical protein
scaffold147	KIIIGDCO_01126	-	hypothetical protein	-	-	-	-	-	-	H9Q67_05640	hypothetical protein
scaffold147	KIIIGDCO_01127	-	hypothetical protein	-	-	-	-	-	-	H9Q67_05645	hypothetical protein
scaffold148	KIIIGDCO_01128	-	hypothetical protein	-	-	-	-	-	-	H9Q67_05650	hypothetical protein
scaffold149	KIIIGDCO_01129	-	hypothetical protein	COG3221	ABC-type phosphate/phosphonate transport system, periplasmic component	-	-	-	-	H9Q67_05655	PhnD/SsuA/transferrin family substrate-binding protein
scaffold149	KIIIGDCO_01130	-	hypothetical protein	-	-	-	-	-	-	H9Q67_05660	hypothetical protein
scaffold149	KIIIGDCO_01131	-	hypothetical protein	COG3221	ABC-type phosphate/phosphonate transport system, periplasmic component	-	-	-	-	H9Q67_05665	hypothetical protein
scaffold149	KIIIGDCO_01132	glnQ	Glutamine transport ATP-binding protein GlnQ	COG3638	ABC-type phosphate/phosphonate transport system, ATPase component	ABC transporters	K02041	phosphonate transport system ATP-binding protein [EC:7.3.2.2]	-	H9Q67_05670	ATP-binding cassette domain-containing protein
scaffold150	KIIIGDCO_01133	-	hypothetical protein	-	-	-	-	-	-	H9Q67_05680	hypothetical protein
scaffold150	KIIIGDCO_01134	-	hypothetical protein	-	-	-	-	-	-	H9Q67_05685	hypothetical protein
scaffold150	KIIIGDCO_01135	-	hypothetical protein	-	-	-	-	-	-	H9Q67_05690	hypothetical protein
scaffold150	KIIIGDCO_01136	-	tRNA-Asn(gtt)	-	-	-	-	-	-	-	-
scaffold150	KIIIGDCO_01137	-	tRNA-Glu(ttc)	-	-	-	-	-	-	-	-
scaffold150	KIIIGDCO_01138	-	tRNA-Lys(ctt)	-	-	-	-	-	-	-	-
scaffold150	KIIIGDCO_01139	-	tRNA-Leu(tag)	-	-	-	-	-	-	-	-
scaffold150	KIIIGDCO_01140	yidA	Sugar phosphatase YidA	COG0561	Predicted hydrolases of the HAD superfamily	-	-	-	-	H9Q67_05715	Cof-type HAD-IIB family hydrolase
scaffold150	KIIIGDCO_01141	-	hypothetical protein	-	-	-	-	-	-	H9Q67_05720	hypothetical protein
scaffold151	KIIIGDCO_01142	ihfA	Integration host factor subunit alpha	COG0776	Bacterial nucleoid DNA-binding protein	-	K03530	DNA-binding protein HU-beta	-	H9Q67_05725	HU family DNA-binding protein
scaffold151	KIIIGDCO_01143	-	hypothetical protein	-	-	-	-	-	-	H9Q67_05730	hypothetical protein
scaffold151	KIIIGDCO_01144	-	hypothetical protein	-	-	-	-	-	-	H9Q67_05735	hypothetical protein
scaffold152	KIIIGDCO_01145	-	hypothetical protein	-	-	-	-	-	-	H9Q67_05740	hypothetical protein
scaffold152	KIIIGDCO_01146	-	hypothetical protein	-	-	-	-	-	-	H9Q67_05750	hypothetical protein
scaffold152	KIIIGDCO_01147	-	hypothetical protein	-	-	-	-	-	-	H9Q67_05755	hypothetical protein
scaffold153	KIIIGDCO_01148	-	hypothetical protein	-	-	-	-	-	-	H9Q67_05760	hypothetical protein
scaffold153	KIIIGDCO_01149	-	hypothetical protein	-	-	-	-	-	-	-	-
scaffold153	KIIIGDCO_01150	mnmA	tRNA-specific 2-thiouridylase MnmA	COG0482	Predicted tRNA(5-methylaminomethyl-2-thiouridylate) methyltransferase, contains the PP-loop ATPase domain	Sulfur relay system	K00566	tRNA-uridine 2-sulfurtransferase [EC:2.8.1.13]	-	H9Q67_05765	tRNA 2-thiouridine(34) synthase MnmA
scaffold154	KIIIGDCO_01151	folD	Bifunctional protein FolD protein	COG0190	5,10-methylene-tetrahydrofolate dehydrogenase/Methenyl tetrahydrofolate cyclohydrolase	Metabolic pathways	K01491	methylenetetrahydrofolate dehydrogenase (NADP+) / methenyltetrahydrofolate cyclohydrolase [EC:1.5.1.5 3.5.4.9]	-	H9Q67_05775	bifunctional 5,10-methylenetetrahydrofolate dehydrogenase/5,10-methenyltetrahydrofolate cyclohydrolase
scaffold154	KIIIGDCO_01152	ktrB_1	Ktr system potassium uptake protein B	COG0168	Trk-type K+ transport systems, membrane components	-	K03498	trk system potassium uptake protein	-	H9Q67_05780	TrkH family potassium uptake protein
scaffold155	KIIIGDCO_01153	-	hypothetical protein	COG1704	Uncharacterized conserved protein	-	K03744	LemA protein	-	H9Q67_05785	LemA family protein
scaffold155	KIIIGDCO_01154	-	hypothetical protein	-	-	-	-	-	-	H9Q67_05790	hypothetical protein
scaffold156	KIIIGDCO_01155	-	hypothetical protein	-	-	-	-	-	-	H9Q67_05795	hypothetical protein
scaffold156	KIIIGDCO_01156	-	hypothetical protein	-	-	-	-	-	-	-	-
scaffold157	KIIIGDCO_01157	-	hypothetical protein	-	-	-	-	-	-	H9Q67_05805	hypothetical protein
scaffold157	KIIIGDCO_01158	-	hypothetical protein	-	-	-	-	-	-	H9Q67_05810	hypothetical protein
scaffold157	KIIIGDCO_01159	-	hypothetical protein	-	-	-	-	-	-	H9Q67_05815	hypothetical protein
scaffold157	KIIIGDCO_01160	-	hypothetical protein	-	-	-	-	-	-	H9Q67_05820	hypothetical protein
scaffold158	KIIIGDCO_01161	-	hypothetical protein	COG1951	Tartrate dehydratase alpha subunit/Fumarate hydratase class I, N-terminal domain	-	-	-	-	H9Q67_05825	hypothetical protein
scaffold158	KIIIGDCO_01162	ywlC	Threonylcarbamoyl-AMP synthase	COG0009	Putative translation factor (SUA5)	-	K07566	L-threonylcarbamoyladenylate synthase [EC:2.7.7.87]	-	H9Q67_05830	L-threonylcarbamoyladenylate synthase
scaffold158	KIIIGDCO_01163	-	hypothetical protein	-	-	-	-	-	-	H9Q67_05835	hypothetical protein
scaffold158	KIIIGDCO_01164	-	hypothetical protein	-	-	-	-	-	-	H9Q67_05840	plectrovirus svts2 rep protein
scaffold159	KIIIGDCO_01165	-	hypothetical protein	-	-	-	-	-	-	H9Q67_05845	hypothetical protein
scaffold159	KIIIGDCO_01166	-	hypothetical protein	COG1192	ATPases involved in chromosome partitioning	-	K03496	chromosome partitioning protein	-	H9Q67_05850	ParA family protein
scaffold159	KIIIGDCO_01167	soj_17	Sporulation initiation inhibitor protein Soj	COG1192	ATPases involved in chromosome partitioning	-	K03496	chromosome partitioning protein	-	H9Q67_05855	ParA family protein
scaffold159	KIIIGDCO_01168	-	hypothetical protein	-	-	-	-	-	-	H9Q67_05860	hypothetical protein
scaffold160	KIIIGDCO_01169	-	hypothetical protein	-	-	-	-	-	-	-	-
scaffold160	KIIIGDCO_01170	-	hypothetical protein	-	-	-	-	-	-	H9Q67_05870	hypothetical protein
scaffold160	KIIIGDCO_01171	-	hypothetical protein	-	-	-	-	-	-	H9Q67_05880	hypothetical protein
scaffold162	KIIIGDCO_01172	-	hypothetical protein	-	-	-	-	-	-	H9Q67_05885	hypothetical protein
scaffold162	KIIIGDCO_01173	-	hypothetical protein	-	-	-	-	-	-	H9Q67_05890	hypothetical protein
scaffold162	KIIIGDCO_01174	-	hypothetical protein	-	-	-	-	-	-	-	-
scaffold162	KIIIGDCO_01175	-	hypothetical protein	COG0494	NTP pyrophosphohydrolases including oxidative damage repair enzymes	-	-	-	-	H9Q67_05895	NUDIX hydrolase
scaffold163	KIIIGDCO_01176	ankX_2	Phosphocholine transferase AnkX	COG0666	FOG: Ankyrin repeat	-	K06867	uncharacterized protein	-	H9Q67_05905	ankyrin repeat domain-containing protein
scaffold164	KIIIGDCO_01177	-	hypothetical protein	-	-	-	-	-	-	-	-
scaffold164	KIIIGDCO_01178	dck	Deoxyadenosine/deoxycytidine kinase	COG1428	Deoxynucleoside kinases	Metabolic pathways	K15519	deoxyadenosine/deoxycytidine kinase [EC:2.7.1.76 2.7.1.74]	-	H9Q67_05915	deoxynucleoside kinase
scaffold165	KIIIGDCO_01179	-	putative oxidoreductase	COG1902	NADH:flavin oxidoreductases, Old Yellow Enzyme family	-	-	-	-	-	-
scaffold165	KIIIGDCO_01180	-	putative oxidoreductase	COG1902	NADH:flavin oxidoreductases, Old Yellow Enzyme family	-	-	-	-	-	-
scaffold165	KIIIGDCO_01181	msrB	Peptide methionine sulfoxide reductase MsrB	COG0229	Conserved domain frequently associated with peptide methionine sulfoxide reductase	-	K07305	peptide-methionine (R)-S-oxide reductase [EC:1.8.4.12]	-	H9Q67_05925	peptide-methionine (R)-S-oxide reductase MsrB
scaffold166	KIIIGDCO_01182	-	hypothetical protein	-	-	-	-	-	-	H9Q67_05930	hypothetical protein
scaffold166	KIIIGDCO_01183	-	hypothetical protein	-	-	-	-	-	-	H9Q67_05935	hypothetical protein
scaffold167	KIIIGDCO_01184	-	hypothetical protein	-	-	-	-	-	-	H9Q67_05945	hypothetical protein
scaffold167	KIIIGDCO_01185	-	hypothetical protein	-	-	-	-	-	-	H9Q67_05950	hypothetical protein
scaffold168	KIIIGDCO_01186	mreB_5	Rod shape-determining protein MreB	COG1077	Actin-like ATPase involved in cell morphogenesis	-	K03569	rod shape-determining protein MreB and related proteins	-	H9Q67_05960	rod shape-determining protein
scaffold169	KIIIGDCO_01187	-	hypothetical protein	-	-	-	-	-	-	H9Q67_05965	hypothetical protein
scaffold170	KIIIGDCO_01188	-	hypothetical protein	-	-	-	-	-	-	H9Q67_05970	hypothetical protein
scaffold170	KIIIGDCO_01189	ktrA	Ktr system potassium uptake protein A	COG0569	K+ transport systems, NAD-binding component	-	-	-	-	H9Q67_05975	NAD-binding protein
scaffold170	KIIIGDCO_01190	ktrB_2	Ktr system potassium uptake protein B	COG0168	Trk-type K+ transport systems, membrane components	-	K03498	trk system potassium uptake protein	-	H9Q67_05980	hypothetical protein
scaffold170	KIIIGDCO_01191	-	hypothetical protein	-	-	-	-	-	-	H9Q67_05985	hypothetical protein
scaffold170	KIIIGDCO_01192	-	hypothetical protein	-	-	-	-	-	-	H9Q67_05990	UPF0236 family protein
scaffold171	KIIIGDCO_01193	-	hypothetical protein	-	-	-	-	-	-	H9Q67_05995	hypothetical protein
scaffold171	KIIIGDCO_01194	-	hypothetical protein	-	-	-	-	-	-	H9Q67_06000	hypothetical protein
scaffold172	KIIIGDCO_01195	-	hypothetical protein	-	-	-	-	-	-	H9Q67_06005	hypothetical protein
scaffold172	KIIIGDCO_01196	-	hypothetical protein	-	-	-	-	-	-	H9Q67_06010	hypothetical protein
scaffold172	KIIIGDCO_01197	-	Thermolabile hemolysin	COG3240	Phospholipase/lecithinase/hemolysin	-	-	-	CE16	H9Q67_06015	SGNH/GDSL hydrolase family protein
scaffold174	KIIIGDCO_01198	-	hypothetical protein	-	-	-	-	-	-	H9Q67_06020	hypothetical protein
scaffold174	KIIIGDCO_01199	-	hypothetical protein	-	-	-	-	-	-	H9Q67_06025	hypothetical protein
scaffold174	KIIIGDCO_01200	-	hypothetical protein	-	-	-	-	-	-	H9Q67_06030	hypothetical protein
scaffold175	KIIIGDCO_01201	-	hypothetical protein	-	-	-	-	-	-	-	-
scaffold175	KIIIGDCO_01202	-	hypothetical protein	-	-	-	-	-	-	H9Q67_06035	hypothetical protein
scaffold175	KIIIGDCO_01203	-	hypothetical protein	-	-	-	-	-	-	H9Q67_06040	hypothetical protein
scaffold177	KIIIGDCO_01204	-	hypothetical protein	-	-	-	-	-	-	H9Q67_06050	hypothetical protein
scaffold178	KIIIGDCO_01205	-	hypothetical protein	-	-	-	-	-	-	H9Q67_06060	hypothetical protein
scaffold178	KIIIGDCO_01206	-	hypothetical protein	COG4284	UDP-glucose pyrophosphorylase	-	-	-	-	-	-
scaffold178	KIIIGDCO_01207	-	hypothetical protein	-	-	-	-	-	-	-	-
scaffold179	KIIIGDCO_01208	phrA	Deoxyribodipyrimidine photo-lyase	COG0415	Deoxyribodipyrimidine photolyase	-	K01669	deoxyribodipyrimidine photo-lyase [EC:4.1.99.3]	-	H9Q67_06065	deoxyribodipyrimidine photo-lyase
scaffold181	KIIIGDCO_01209	-	tRNA-His(gtg)	-	-	-	-	-	-	-	-
scaffold181	KIIIGDCO_01210	-	hypothetical protein	COG3557	Uncharacterized domain/protein associated with RNAses G and E	-	K07586	uncharacterized protein	-	H9Q67_06080	DUF402 domain-containing protein
scaffold182	KIIIGDCO_01211	-	hypothetical protein	-	-	-	-	-	-	H9Q67_06085	UPF0236 family protein
scaffold182	KIIIGDCO_01212	-	hypothetical protein	COG2963	Transposase and inactivated derivatives	-	-	-	-	H9Q67_06090	hypothetical protein
scaffold182	KIIIGDCO_01213	-	hypothetical protein	-	-	-	-	-	-	H9Q67_06095	hypothetical protein
scaffold182	KIIIGDCO_01214	ppa	Inorganic pyrophosphatase	COG0221	Inorganic pyrophosphatase	Oxidative phosphorylation	K01507	inorganic pyrophosphatase [EC:3.6.1.1]	-	H9Q67_06100	inorganic diphosphatase
scaffold182	KIIIGDCO_01215	-	hypothetical protein	-	-	-	-	-	-	H9Q67_06105	hypothetical protein
scaffold183	KIIIGDCO_01216	-	hypothetical protein	-	-	-	-	-	-	H9Q67_06110	hypothetical protein
scaffold184	KIIIGDCO_01217	-	hypothetical protein	-	-	-	-	-	-	H9Q67_06125	hypothetical protein
scaffold184	KIIIGDCO_01218	-	hypothetical protein	-	-	-	-	-	-	H9Q67_06130	hypothetical protein
scaffold184	KIIIGDCO_01219	-	hypothetical protein	-	-	-	-	-	-	-	-
scaffold185	KIIIGDCO_01220	-	hypothetical protein	-	-	-	-	-	-	H9Q67_06135	hypothetical protein
scaffold185	KIIIGDCO_01221	-	hypothetical protein	-	-	-	-	-	-	H9Q67_06140	hypothetical protein
scaffold186	KIIIGDCO_01222	-	hypothetical protein	-	-	-	-	-	-	H9Q67_06150	hypothetical protein
scaffold187	KIIIGDCO_01223	-	hypothetical protein	-	-	-	-	-	-	H9Q67_06155	hypothetical protein
scaffold187	KIIIGDCO_01224	-	hypothetical protein	-	-	-	-	-	-	H9Q67_06160	hypothetical protein
scaffold188	KIIIGDCO_01225	-	hypothetical protein	-	-	-	-	-	-	H9Q67_06165	hypothetical protein
scaffold189	KIIIGDCO_01226	-	hypothetical protein	-	-	-	-	-	-	H9Q67_06175	lipoprotein
scaffold189	KIIIGDCO_01227	-	hypothetical protein	-	-	-	-	-	-	H9Q67_06180	UPF0236 family protein
scaffold190	KIIIGDCO_01228	-	hypothetical protein	-	-	-	-	-	-	H9Q67_06185	hypothetical protein
scaffold190	KIIIGDCO_01229	-	hypothetical protein	-	-	-	-	-	-	H9Q67_06195	hypothetical protein
scaffold191	KIIIGDCO_01230	-	hypothetical protein	-	-	-	-	-	-	H9Q67_06200	hypothetical protein
scaffold192	KIIIGDCO_01231	-	hypothetical protein	-	-	-	-	-	-	H9Q67_06300	hypothetical protein
scaffold192	KIIIGDCO_01232	-	hypothetical protein	-	-	-	-	-	-	H9Q67_06210	hypothetical protein
scaffold192	KIIIGDCO_01233	-	hypothetical protein	-	-	-	-	-	-	H9Q67_06215	hypothetical protein
scaffold192	KIIIGDCO_01234	-	hypothetical protein	-	-	-	-	-	-	H9Q67_06220	hypothetical protein
scaffold192	KIIIGDCO_01235	-	hypothetical protein	-	-	-	-	-	-	H9Q67_06225	hypothetical protein
scaffold193	KIIIGDCO_01236	-	hypothetical protein	-	-	-	-	-	-	H9Q67_06230	hypothetical protein
scaffold193	KIIIGDCO_01237	-	hypothetical protein	-	-	-	-	-	-	H9Q67_06235	hypothetical protein
scaffold193	KIIIGDCO_01238	-	hypothetical protein	-	-	-	-	-	-	H9Q67_06240	hypothetical protein
scaffold194	KIIIGDCO_01239	-	hypothetical protein	COG0629	Single-stranded DNA-binding protein	-	-	-	-	H9Q67_05215	single-stranded DNA-binding protein
scaffold194	KIIIGDCO_01240	ssbA_2	Single-stranded DNA-binding protein A	COG0629	Single-stranded DNA-binding protein	DNA replication	K03111	single-strand DNA-binding protein	-	-	-
scaffold194	KIIIGDCO_01241	-	hypothetical protein	-	-	-	-	-	-	-	-
scaffold195	KIIIGDCO_01242	-	hypothetical protein	-	-	-	-	-	-	H9Q67_06255	hypothetical protein
scaffold195	KIIIGDCO_01243	-	hypothetical protein	-	-	-	-	-	-	H9Q67_06260	hypothetical protein
scaffold195	KIIIGDCO_01244	-	hypothetical protein	-	-	-	-	-	-	H9Q67_06265	hypothetical protein
scaffold195	KIIIGDCO_01245	-	hypothetical protein	-	-	-	-	-	-	H9Q67_06270	hypothetical protein
scaffold196	KIIIGDCO_01246	-	hypothetical protein	-	-	-	-	-	-	H9Q67_06280	hypothetical protein
scaffold196	KIIIGDCO_01247	-	hypothetical protein	-	-	-	-	-	-	H9Q67_06285	hypothetical protein
scaffold197	KIIIGDCO_01248	-	hypothetical protein	-	-	-	-	-	-	H9Q67_06290	hypothetical protein
scaffold197	KIIIGDCO_01249	-	hypothetical protein	-	-	-	-	-	-	H9Q67_06295	hypothetical protein
scaffold197	KIIIGDCO_01250	-	hypothetical protein	-	-	-	-	-	-	H9Q67_06300	hypothetical protein
scaffold198	KIIIGDCO_01251	-	hypothetical protein	-	-	-	-	-	-	H9Q67_06320	hypothetical protein
scaffold198	KIIIGDCO_01252	-	hypothetical protein	COG2801	Transposase and inactivated derivatives	-	K07497	putative transposase	-	-	-
scaffold198	KIIIGDCO_01253	-	hypothetical protein	-	-	-	-	-	-	-	-
scaffold198	KIIIGDCO_01254	-	hypothetical protein	-	-	-	-	-	-	H9Q67_06330	hypothetical protein
scaffold199	KIIIGDCO_01255	-	hypothetical protein	-	-	-	-	-	-	H9Q67_06335	hypothetical protein
scaffold199	KIIIGDCO_01256	-	hypothetical protein	-	-	-	-	-	-	H9Q67_06340	hypothetical protein
scaffold199	KIIIGDCO_01257	-	hypothetical protein	-	-	-	-	-	-	H9Q67_06345	hypothetical protein
scaffold199	KIIIGDCO_01258	-	hypothetical protein	-	-	-	-	-	-	H9Q67_06350	hypothetical protein
scaffold199	KIIIGDCO_01259	-	hypothetical protein	-	-	-	-	-	-	H9Q67_06370	hypothetical protein
scaffold199	KIIIGDCO_01260	-	hypothetical protein	-	-	-	-	-	-	H9Q67_06375	hypothetical protein
scaffold199	KIIIGDCO_01261	-	hypothetical protein	-	-	-	-	-	-	H9Q67_06380	hypothetical protein
scaffold200	KIIIGDCO_01262	-	hypothetical protein	COG2383	Uncharacterized conserved protein	-	-	-	-	H9Q67_06385	hypothetical protein
scaffold200	KIIIGDCO_01263	-	hypothetical protein	-	-	-	-	-	-	H9Q67_06390	hypothetical protein
scaffold201	KIIIGDCO_01264	-	hypothetical protein	-	-	-	-	-	-	H9Q67_06400	hypothetical protein
scaffold201	KIIIGDCO_01265	-	hypothetical protein	-	-	-	-	-	-	H9Q67_06405	hypothetical protein
scaffold201	KIIIGDCO_01266	-	hypothetical protein	-	-	-	-	-	-	-	-
scaffold202	KIIIGDCO_01267	-	hypothetical protein	-	-	-	-	-	-	H9Q67_06410	hypothetical protein
scaffold203	KIIIGDCO_01268	-	hypothetical protein	-	-	-	-	-	-	H9Q67_06415	hypothetical protein
scaffold203	KIIIGDCO_01269	-	hypothetical protein	-	-	-	-	-	-	H9Q67_06420	hypothetical protein
scaffold204	KIIIGDCO_01270	-	hypothetical protein	-	-	-	-	-	-	-	-
scaffold204	KIIIGDCO_01271	-	hypothetical protein	-	-	-	-	-	-	H9Q67_06425	hypothetical protein
scaffold204	KIIIGDCO_01272	-	hypothetical protein	-	-	-	-	-	-	H9Q67_06430	hypothetical protein
scaffold204	KIIIGDCO_01273	-	hypothetical protein	-	-	-	-	-	-	-	-
scaffold204	KIIIGDCO_01274	-	hypothetical protein	-	-	-	-	-	-	-	-
scaffold204	KIIIGDCO_01275	-	hypothetical protein	-	-	-	-	-	-	H9Q67_06435	hypothetical protein
scaffold204	KIIIGDCO_01276	-	hypothetical protein	-	-	-	-	-	-	H9Q67_06440	hypothetical protein
scaffold204	KIIIGDCO_01277	-	hypothetical protein	-	-	-	-	-	-	H9Q67_06450	hypothetical protein
scaffold204	KIIIGDCO_01278	-	hypothetical protein	-	-	-	-	-	-	H9Q67_06455	hypothetical protein
scaffold205	KIIIGDCO_01279	-	hypothetical protein	-	-	-	-	-	-	H9Q67_06465	hypothetical protein
scaffold205	KIIIGDCO_01280	-	hypothetical protein	-	-	-	-	-	-	H9Q67_06470	hypothetical protein
scaffold206	KIIIGDCO_01281	-	hypothetical protein	-	-	-	-	-	-	-	-
scaffold207	KIIIGDCO_01282	-	hypothetical protein	-	-	-	-	-	-	H9Q67_06480	hypothetical protein
scaffold209	KIIIGDCO_01283	-	hypothetical protein	-	-	-	-	-	-	-	-
scaffold209	KIIIGDCO_01284	-	hypothetical protein	-	-	-	-	-	-	H9Q67_06495	hypothetical protein
scaffold210	KIIIGDCO_01285	-	hypothetical protein	-	-	-	-	-	-	H9Q67_06505	hypothetical protein
scaffold210	KIIIGDCO_01286	-	hypothetical protein	-	-	-	-	-	-	-	-
scaffold210	KIIIGDCO_01287	-	hypothetical protein	-	-	-	-	-	-	-	-
scaffold211	KIIIGDCO_01288	-	hypothetical protein	-	-	-	-	-	-	H9Q67_06520	DNA/RNA helicase
scaffold212	KIIIGDCO_01289	thrS_2	Threonine--tRNA ligase	COG0441	Threonyl-tRNA synthetase	Aminoacyl-tRNA biosynthesis	K01868	threonyl-tRNA synthetase [EC:6.1.1.3]	-	H9Q67_06530	threonine--tRNA ligase
scaffold213	KIIIGDCO_01290	-	hypothetical protein	-	-	-	-	-	-	H9Q67_06540	hypothetical protein
scaffold214	KIIIGDCO_01291	-	hypothetical protein	-	-	-	-	-	-	H9Q67_06550	hypothetical protein
scaffold215	KIIIGDCO_01292	-	hypothetical protein	-	-	-	-	-	-	H9Q67_06555	hypothetical protein
scaffold215	KIIIGDCO_01293	-	hypothetical protein	-	-	-	-	-	-	-	-
scaffold215	KIIIGDCO_01294	-	hypothetical protein	-	-	-	-	-	-	H9Q67_06565	hypothetical protein
scaffold215	KIIIGDCO_01295	-	hypothetical protein	-	-	-	-	-	-	H9Q67_06570	hypothetical protein
scaffold216	KIIIGDCO_01296	-	hypothetical protein	-	-	-	-	-	-	-	-
scaffold216	KIIIGDCO_01297	-	hypothetical protein	-	-	-	-	-	-	-	-
scaffold216	KIIIGDCO_01298	-	hypothetical protein	-	-	-	-	-	-	H9Q67_06580	hypothetical protein
scaffold216	KIIIGDCO_01299	-	hypothetical protein	-	-	-	-	-	-	H9Q67_06585	hypothetical protein
scaffold217	KIIIGDCO_01300	-	hypothetical protein	-	-	-	-	-	-	H9Q67_06590	DDE-type integrase/transposase/recombinase
scaffold218	KIIIGDCO_01301	-	hypothetical protein	-	-	-	-	-	-	H9Q67_06595	hypothetical protein
scaffold218	KIIIGDCO_01302	-	hypothetical protein	-	-	-	-	-	-	H9Q67_06600	hypothetical protein
scaffold219	KIIIGDCO_01303	-	hypothetical protein	-	-	-	-	-	-	H9Q67_06605	hypothetical protein
scaffold219	KIIIGDCO_01304	-	hypothetical protein	-	-	-	-	-	-	H9Q67_06610	hypothetical protein
scaffold220	KIIIGDCO_01305	-	hypothetical protein	-	-	-	-	-	-	H9Q67_06620	hypothetical protein
scaffold220	KIIIGDCO_01306	-	hypothetical protein	-	-	-	-	-	-	H9Q67_06630	hypothetical protein
scaffold221	KIIIGDCO_01307	-	hypothetical protein	-	-	-	-	-	-	H9Q67_06635	hypothetical protein
scaffold221	KIIIGDCO_01308	-	hypothetical protein	-	-	-	-	-	-	H9Q67_06640	hypothetical protein
scaffold222	KIIIGDCO_01309	-	hypothetical protein	-	-	-	-	-	-	H9Q67_06645	hypothetical protein
scaffold223	KIIIGDCO_01310	hup_3	DNA-binding protein HU	COG0776	Bacterial nucleoid DNA-binding protein	-	K03530	DNA-binding protein HU-beta	-	H9Q67_06655	HU family DNA-binding protein
scaffold223	KIIIGDCO_01311	-	hypothetical protein	-	-	-	-	-	-	H9Q67_06660	hypothetical protein
scaffold224	KIIIGDCO_01312	-	hypothetical protein	-	-	-	-	-	-	-	-
scaffold224	KIIIGDCO_01313	-	hypothetical protein	-	-	-	-	-	-	H9Q67_06670	hypothetical protein
scaffold226	KIIIGDCO_01314	-	hypothetical protein	-	-	-	-	-	-	-	-
scaffold226	KIIIGDCO_01315	-	hypothetical protein	-	-	-	-	-	-	H9Q67_06680	hypothetical protein
scaffold229	KIIIGDCO_01316	-	hypothetical protein	-	-	-	-	-	-	H9Q67_06695	hypothetical protein
scaffold230	KIIIGDCO_01317	ssbB_2	Single-stranded DNA-binding protein B	COG0629	Single-stranded DNA-binding protein	-	-	-	-	H9Q67_06700	single-stranded DNA-binding protein
scaffold230	KIIIGDCO_01318	-	hypothetical protein	-	-	-	-	-	-	H9Q67_06705	hypothetical protein
scaffold231	KIIIGDCO_01319	-	hypothetical protein	-	-	-	-	-	-	H9Q67_06710	hypothetical protein
scaffold232	KIIIGDCO_01320	-	hypothetical protein	-	-	-	-	-	-	-	-
scaffold233	KIIIGDCO_01321	-	hypothetical protein	-	-	-	-	-	-	H9Q67_06725	hypothetical protein
scaffold234	KIIIGDCO_01322	-	hypothetical protein	-	-	-	-	-	-	-	-
scaffold234	KIIIGDCO_01323	-	hypothetical protein	-	-	-	-	-	-	H9Q67_06740	hypothetical protein
scaffold237	KIIIGDCO_01324	-	hypothetical protein	-	-	-	-	-	-	H9Q67_06760	hypothetical protein
scaffold239	KIIIGDCO_01325	-	hypothetical protein	-	-	-	-	-	-	H9Q67_06770	hypothetical protein
scaffold239	KIIIGDCO_01326	-	hypothetical protein	-	-	-	-	-	-	H9Q67_06775	hypothetical protein
scaffold240	KIIIGDCO_01327	-	hypothetical protein	-	-	-	-	-	-	H9Q67_06780	hypothetical protein
scaffold242	KIIIGDCO_01328	-	hypothetical protein	-	-	-	-	-	-	H9Q67_06785	hypothetical protein
scaffold243	KIIIGDCO_01329	-	hypothetical protein	-	-	-	-	-	-	H9Q67_06795	hypothetical protein
scaffold245	KIIIGDCO_01330	-	hypothetical protein	-	-	-	-	-	-	H9Q67_06805	hypothetical protein
scaffold246	KIIIGDCO_01331	-	hypothetical protein	-	-	-	-	-	-	H9Q67_06360	hypothetical protein
scaffold247	KIIIGDCO_01332	-	hypothetical protein	-	-	-	-	-	-	H9Q67_06820	hypothetical protein
scaffold248	KIIIGDCO_01333	-	hypothetical protein	-	-	-	-	-	-	H9Q67_06830	hypothetical protein
scaffold249	KIIIGDCO_01334	-	hypothetical protein	-	-	-	-	-	-	H9Q67_06840	hypothetical protein
scaffold249	KIIIGDCO_01335	-	hypothetical protein	-	-	-	-	-	-	H9Q67_06845	hypothetical protein
scaffold249	KIIIGDCO_01336	-	hypothetical protein	-	-	-	-	-	-	-	-
scaffold250	KIIIGDCO_01337	-	hypothetical protein	-	-	-	-	-	-	H9Q67_06855	hypothetical protein
scaffold251	KIIIGDCO_01338	-	hypothetical protein	-	-	-	-	-	-	-	-
scaffold252	KIIIGDCO_01339	-	hypothetical protein	COG3451	Type IV secretory pathway, VirB4 components	-	-	-	-	H9Q67_06865	DUF87 domain-containing protein
scaffold253	KIIIGDCO_01340	-	hypothetical protein	-	-	-	-	-	-	H9Q67_06875	hypothetical protein
scaffold253	KIIIGDCO_01341	-	hypothetical protein	-	-	-	-	-	-	H9Q67_06880	hypothetical protein
scaffold253	KIIIGDCO_01342	-	hypothetical protein	-	-	-	-	-	-	H9Q67_06885	hypothetical protein
scaffold253	KIIIGDCO_01343	-	hypothetical protein	-	-	-	-	-	-	-	-
scaffold253	KIIIGDCO_01344	-	hypothetical protein	-	-	-	-	-	-	H9Q67_06890	hypothetical protein
scaffold254	KIIIGDCO_01345	-	hypothetical protein	-	-	-	-	-	-	H9Q67_06895	transposase
scaffold255	KIIIGDCO_01346	-	hypothetical protein	-	-	-	-	-	-	-	-
scaffold256	KIIIGDCO_01347	-	hypothetical protein	-	-	-	-	-	-	-	-
scaffold256	KIIIGDCO_01348	-	hypothetical protein	-	-	-	-	-	-	H9Q67_06900	hypothetical protein
scaffold257	KIIIGDCO_01349	-	hypothetical protein	-	-	-	-	-	-	H9Q67_06910	hypothetical protein
scaffold257	KIIIGDCO_01350	-	hypothetical protein	-	-	-	-	-	-	H9Q67_06915	hypothetical protein
scaffold258	KIIIGDCO_01351	-	hypothetical protein	-	-	-	-	-	-	H9Q67_06920	hypothetical protein
scaffold259	KIIIGDCO_01352	-	hypothetical protein	-	-	-	-	-	-	-	-
scaffold259	KIIIGDCO_01353	-	hypothetical protein	-	-	-	-	-	-	H9Q67_06925	hypothetical protein
scaffold260	KIIIGDCO_01354	-	hypothetical protein	-	-	-	-	-	-	H9Q67_06935	hypothetical protein
scaffold260	KIIIGDCO_01355	-	hypothetical protein	-	-	-	-	-	-	-	-
scaffold260	KIIIGDCO_01356	-	hypothetical protein	-	-	-	-	-	-	-	-
scaffold260	KIIIGDCO_01357	-	hypothetical protein	-	-	-	-	-	-	H9Q67_06940	hypothetical protein
scaffold261	KIIIGDCO_01358	-	hypothetical protein	-	-	-	-	-	-	-	-
scaffold262	KIIIGDCO_01359	-	hypothetical protein	-	-	-	-	-	-	H9Q67_06950	hypothetical protein
scaffold263	KIIIGDCO_01360	-	hypothetical protein	-	-	-	-	-	-	H9Q67_06955	hypothetical protein
scaffold264	KIIIGDCO_01361	-	hypothetical protein	-	-	-	-	-	-	H9Q67_06970	hypothetical protein
scaffold265	KIIIGDCO_01362	-	hypothetical protein	-	-	-	-	-	-	H9Q67_06975	hypothetical protein
scaffold266	KIIIGDCO_01363	-	hypothetical protein	-	-	-	-	-	-	H9Q67_06985	hypothetical protein
scaffold268	KIIIGDCO_01364	-	hypothetical protein	-	-	-	-	-	-	H9Q67_06995	hypothetical protein
scaffold268	KIIIGDCO_01365	-	hypothetical protein	-	-	-	-	-	-	H9Q67_07000	hypothetical protein
scaffold268	KIIIGDCO_01366	-	hypothetical protein	-	-	-	-	-	-	-	-
scaffold268	KIIIGDCO_01367	-	hypothetical protein	-	-	-	-	-	-	-	-
scaffold269	KIIIGDCO_01368	-	hypothetical protein	-	-	-	-	-	-	H9Q67_07005	hypothetical protein
scaffold270	KIIIGDCO_01369	-	hypothetical protein	-	-	-	-	-	-	H9Q67_07015	hypothetical protein
scaffold270	KIIIGDCO_01370	-	hypothetical protein	-	-	-	-	-	-	H9Q67_07025	hypothetical protein
scaffold271	KIIIGDCO_01371	-	hypothetical protein	-	-	-	-	-	-	H9Q67_07030	hypothetical protein
scaffold272	KIIIGDCO_01372	-	hypothetical protein	-	-	-	-	-	-	H9Q67_07035	hypothetical protein
scaffold273	KIIIGDCO_01373	-	hypothetical protein	-	-	-	-	-	-	H9Q67_07040	hypothetical protein
scaffold273	KIIIGDCO_01374	-	hypothetical protein	-	-	-	-	-	-	H9Q67_07045	hypothetical protein
scaffold274	KIIIGDCO_01375	-	hypothetical protein	-	-	-	-	-	-	H9Q67_07060	hypothetical protein
scaffold276	KIIIGDCO_01376	-	hypothetical protein	-	-	-	-	-	-	H9Q67_07065	hypothetical protein
scaffold277	KIIIGDCO_01377	-	hypothetical protein	-	-	-	-	-	-	H9Q67_07070	hypothetical protein
scaffold278	KIIIGDCO_01378	-	hypothetical protein	COG1520	FOG: WD40-like repeat	-	-	-	-	H9Q67_07075	hypothetical protein
scaffold280	KIIIGDCO_01379	-	hypothetical protein	-	-	-	-	-	-	-	-
scaffold280	KIIIGDCO_01380	-	hypothetical protein	-	-	-	-	-	-	-	-
scaffold280	KIIIGDCO_01381	-	hypothetical protein	-	-	-	-	-	-	H9Q67_07085	hypothetical protein
scaffold284	KIIIGDCO_01382	-	hypothetical protein	-	-	-	-	-	-	H9Q67_07100	hypothetical protein
scaffold285	KIIIGDCO_01383	-	hypothetical protein	-	-	-	-	-	-	H9Q67_07120	hypothetical protein
scaffold286	KIIIGDCO_01384	-	hypothetical protein	-	-	-	-	-	-	-	-
scaffold286	KIIIGDCO_01385	-	hypothetical protein	-	-	-	-	-	-	H9Q67_07130	hypothetical protein
scaffold286	KIIIGDCO_01386	-	hypothetical protein	-	-	-	-	-	-	H9Q67_07135	hypothetical protein
scaffold286	KIIIGDCO_01387	-	hypothetical protein	-	-	-	-	-	-	H9Q67_06845	hypothetical protein
scaffold286	KIIIGDCO_01388	-	hypothetical protein	-	-	-	-	-	-	-	-
scaffold287	KIIIGDCO_01389	-	hypothetical protein	-	-	-	-	-	-	H9Q67_07145	hypothetical protein
scaffold287	KIIIGDCO_01390	-	hypothetical protein	-	-	-	-	-	-	-	-
scaffold290	KIIIGDCO_01391	-	hypothetical protein	-	-	-	-	-	-	H9Q67_07150	replication initiation protein
scaffold291	KIIIGDCO_01392	-	hypothetical protein	-	-	-	-	-	-	H9Q67_07160	hypothetical protein
scaffold291	KIIIGDCO_01393	-	hypothetical protein	-	-	-	-	-	-	H9Q67_07165	hypothetical protein
scaffold292	KIIIGDCO_01394	-	hypothetical protein	-	-	-	-	-	-	H9Q67_07180	hypothetical protein
scaffold307	KIIIGDCO_01395	-	hypothetical protein	-	-	-	-	-	-	-	-
scaffold308	KIIIGDCO_01396	-	hypothetical protein	-	-	-	-	-	-	H9Q67_07230	Ty1/Copia family ribonuclease HI
scaffold311	KIIIGDCO_01397	-	hypothetical protein	-	-	-	-	-	-	H9Q67_07255	hypothetical protein
scaffold313	KIIIGDCO_01398	-	hypothetical protein	-	-	-	-	-	-	H9Q67_07270	hypothetical protein
scaffold314	KIIIGDCO_01399	-	hypothetical protein	-	-	-	-	-	-	H9Q67_07280	hypothetical protein
scaffold322	KIIIGDCO_01400	-	hypothetical protein	-	-	-	-	-	-	H9Q67_07305	hypothetical protein
scaffold323	KIIIGDCO_01401	-	hypothetical protein	-	-	-	-	-	-	-	-
scaffold323	KIIIGDCO_01402	-	hypothetical protein	-	-	-	-	-	-	H9Q67_07310	hypothetical protein
scaffold325	KIIIGDCO_01403	-	hypothetical protein	-	-	-	-	-	-	H9Q67_07320	hypothetical protein
scaffold332	KIIIGDCO_01404	-	hypothetical protein	-	-	-	-	-	-	H9Q67_07340	hypothetical protein
scaffold333	KIIIGDCO_01405	-	hypothetical protein	-	-	-	-	-	-	H9Q67_07345	hypothetical protein
scaffold335	KIIIGDCO_01406	-	hypothetical protein	-	-	-	-	-	-	-	-
scaffold342	KIIIGDCO_01407	-	hypothetical protein	-	-	-	-	-	-	H9Q67_07370	hypothetical protein
scaffold343	KIIIGDCO_01408	-	hypothetical protein	-	-	-	-	-	-	H9Q67_07375	hypothetical protein
scaffold343	KIIIGDCO_01409	-	hypothetical protein	-	-	-	-	-	-	-	-
scaffold345	KIIIGDCO_01410	-	hypothetical protein	-	-	-	-	-	-	H9Q67_07400	hypothetical protein
scaffold353	KIIIGDCO_01411	-	hypothetical protein	-	-	-	-	-	-	H9Q67_07425	hypothetical protein

## Sheet: DO
ScaffoldID	locusID	GeneName	Prokka_Annotation	COG	COG_Annotation	Pathway	KO	DEFINITION	CAZy	NCBI_locusID	NCBI_Annotation
scaffold1_size28290	DO_DO_00001	yraA	Putative cysteine protease YraA	COG0693	Putative intracellular protease/amidase	-	K03152	protein deglycase [EC:3.5.1.124]	-	-	-
scaffold1_size28290	DO_DO_00002	ycfH	putative metal-dependent hydrolase YcfH	COG0084	Mg-dependent DNase	-	K03424	TatD DNase family protein [EC:3.1.21.-]	-	H9Q66_00010	TatD family hydrolase
scaffold1_size28290	DO_DO_00003	mnmE	tRNA modification GTPase MnmE	COG0486	Predicted GTPase	-	K03650	tRNA modification GTPase [EC:3.6.-.-]	-	H9Q66_00015	tRNA uridine-5-carboxymethylaminomethyl(34) synthesis GTPase MnmE
scaffold1_size28290	DO_DO_00004	-	hypothetical protein	COG1847	Predicted RNA-binding protein	-	K06346	spoIIIJ-associated protein	-	H9Q66_00020	hypothetical protein
scaffold1_size28290	DO_DO_00005	-	hypothetical protein	-	-	-	-	-	-	H9Q66_00025	hypothetical protein
scaffold1_size28290	DO_DO_00006	yidC2	Membrane protein insertase YidC 2	COG0706	Preprotein translocase subunit YidC	Bacterial secretion system	K03217	YidC/Oxa1 family membrane protein insertase	-	H9Q66_00030	membrane protein insertase YidC
scaffold1_size28290	DO_DO_00007	rnpA	Ribonuclease P protein component	COG0594	RNase P protein component	-	K03536	ribonuclease P protein component [EC:3.1.26.5]	-	H9Q66_00035	ribonuclease P protein component
scaffold1_size28290	DO_DO_00008	rpmH	50S ribosomal protein L34	COG0230	Ribosomal protein L34	Ribosome	K02914	large subunit ribosomal protein L34	-	H9Q66_00040	50S ribosomal protein L34
scaffold1_size28290	DO_DO_00009	dnaA	Chromosomal replication initiator protein DnaA	COG0593	ATPase involved in DNA replication initiation	Cell cycle - Caulobacter	K02313	chromosomal replication initiator protein	-	H9Q66_00045	chromosomal replication initiator protein DnaA
scaffold1_size28290	DO_DO_00010	dnaN	DNA polymerase III subunit beta	COG0592	DNA polymerase sliding clamp subunit (PCNA homolog)	DNA replication	K02338	DNA polymerase III subunit beta [EC:2.7.7.7]	-	H9Q66_00050	DNA polymerase III subunit beta
scaffold1_size28290	DO_DO_00011	-	hypothetical protein	COG3240	Phospholipase/lecithinase/hemolysin	-	-	-	CE16	H9Q66_00055	hypothetical protein
scaffold1_size28290	DO_DO_00012	gyrB	DNA gyrase subunit B	COG0187	Type IIA topoisomerase (DNA gyrase/topo II, topoisomerase IV), B subunit	-	K02470	DNA gyrase subunit B [EC:5.6.2.2]	-	H9Q66_00060	DNA topoisomerase (ATP-hydrolyzing) subunit B
scaffold1_size28290	DO_DO_00013	gyrA	DNA gyrase subunit A	COG0188	Type IIA topoisomerase (DNA gyrase/topo II, topoisomerase IV), A subunit	-	K02469	DNA gyrase subunit A [EC:5.6.2.2]	-	H9Q66_00065	DNA gyrase subunit A
scaffold1_size28290	DO_DO_00014	serS	Serine--tRNA ligase	COG0172	Seryl-tRNA synthetase	Aminoacyl-tRNA biosynthesis	K01875	seryl-tRNA synthetase [EC:6.1.1.11]	-	H9Q66_00070	serine--tRNA ligase
scaffold1_size28290	DO_DO_00015	tadA	tRNA-specific adenosine deaminase	COG0590	Cytosine/adenosine deaminases	-	K11991	tRNA(adenine34) deaminase [EC:3.5.4.33]	-	H9Q66_00080	nucleoside deaminase
scaffold1_size28290	DO_DO_00016	dnaX_1	DNA polymerase III subunit tau	COG2812	DNA polymerase III, gamma/tau subunits	DNA replication	K02343	DNA polymerase III subunit gamma/tau [EC:2.7.7.7]	-	H9Q66_00085	DNA polymerase III subunit gamma/tau
scaffold1_size28290	DO_DO_00017	ybaB	Nucleoid-associated protein YbaB	COG0718	Uncharacterized protein conserved in bacteria	-	K09747	uncharacterized protein	-	H9Q66_00090	YbaB/EbfC family nucleoid-associated protein
scaffold1_size28290	DO_DO_00018	tmk	Thymidylate kinase	COG0125	Thymidylate kinase	Metabolic pathways	K00943	dTMP kinase [EC:2.7.4.9]	-	H9Q66_00095	dTMP kinase
scaffold1_size28290	DO_DO_00019	dnaX_2	DNA polymerase III subunit tau	COG2812	DNA polymerase III, gamma/tau subunits	-	-	-	-	H9Q66_00100	hypothetical protein
scaffold1_size28290	DO_DO_00020	yfiC	tRNA1(Val) (adenine(37)-N6)-methyltransferase	COG4123	Predicted O-methyltransferase	-	-	-	-	H9Q66_00105	methyltransferase
scaffold1_size28290	DO_DO_00021	-	hypothetical protein	COG4123	Predicted O-methyltransferase	-	-	-	-	H9Q66_00110	hypothetical protein
scaffold1_size28290	DO_DO_00022	tilS	tRNA(Ile)-lysidine synthase	COG0037	Predicted ATPase of the PP-loop superfamily implicated in cell cycle control	-	K04075	tRNA(Ile)-lysidine synthase [EC:6.3.4.19]	-	H9Q66_00115	tRNA lysidine(34) synthetase TilS
scaffold1_size28290	DO_DO_00023	ftsH	ATP-dependent zinc metalloprotease FtsH	COG0465	ATP-dependent Zn proteases	-	K03798	cell division protease FtsH [EC:3.4.24.-]	-	H9Q66_00120	ATP-dependent zinc metalloprotease FtsH
scaffold1_size28290	DO_DO_00024	hpt	Hypoxanthine phosphoribosyltransferase	COG0634	Hypoxanthine-guanine phosphoribosyltransferase	Metabolic pathways	K00760	hypoxanthine phosphoribosyltransferase [EC:2.4.2.8]	-	H9Q66_00125	hypoxanthine phosphoribosyltransferase
scaffold1_size28290	DO_DO_00025	-	hypothetical protein	COG0577	ABC-type antimicrobial peptide transport system, permease component	-	-	-	-	H9Q66_00130	ABC transporter permease
scaffold2_size18913	DO_DO_00026	-	hypothetical protein	COG5283	Phage-related tail protein	-	-	-	-	H9Q66_00135	hypothetical protein
scaffold2_size18913	DO_DO_00027	ychF	Ribosome-binding ATPase YchF	COG0012	Predicted GTPase, probable translation factor	-	K06942	ribosome-binding ATPase	-	H9Q66_00140	redox-regulated ATPase YchF
scaffold2_size18913	DO_DO_00028	-	hypothetical protein	-	-	-	-	-	-	H9Q66_00145	hypothetical protein
scaffold2_size18913	DO_DO_00029	-	hypothetical protein	-	-	-	-	-	-	H9Q66_00150	hypothetical protein
scaffold2_size18913	DO_DO_00030	-	hypothetical protein	-	-	-	-	-	-	H9Q66_00155	hypothetical protein
scaffold2_size18913	DO_DO_00031	gltX	Glutamate--tRNA ligase	COG0008	Glutamyl- and glutaminyl-tRNA synthetases	Aminoacyl-tRNA biosynthesis	K09698	nondiscriminating glutamyl-tRNA synthetase [EC:6.1.1.24]	-	H9Q66_00160	glutamate--tRNA ligase
scaffold2_size18913	DO_DO_00032	-	Deoxyguanosinetriphosphate triphosphohydrolase-like protein	COG1078	HD superfamily phosphohydrolases	-	K06885	uncharacterized protein	-	H9Q66_00165	HD domain-containing protein
scaffold2_size18913	DO_DO_00033	-	hypothetical protein	COG2250	Uncharacterized conserved protein related to C-terminal domain of eukaryotic chaperone, SACSIN	-	-	-	-	H9Q66_00170	hypothetical protein
scaffold2_size18913	DO_DO_00034	argS	Arginine--tRNA ligase	COG0018	Arginyl-tRNA synthetase	Aminoacyl-tRNA biosynthesis	K01887	arginyl-tRNA synthetase [EC:6.1.1.19]	-	H9Q66_00175	arginine--tRNA ligase
scaffold2_size18913	DO_DO_00035	rpoE	DNA-directed RNA polymerase subunit delta	COG3343	DNA-directed RNA polymerase, delta subunit	-	-	-	-	H9Q66_00180	DNA-directed RNA polymerase subunit delta
scaffold2_size18913	DO_DO_00036	pyrG	CTP synthase	COG0504	CTP synthase (UTP-ammonia lyase)	Metabolic pathways	K01937	CTP synthase [EC:6.3.4.2]	-	H9Q66_00185	CTP synthase
scaffold2_size18913	DO_DO_00037	fba	Fructose-bisphosphate aldolase	COG0191	Fructose/tagatose bisphosphate aldolase	Metabolic pathways	K01624	fructose-bisphosphate aldolase, class II [EC:4.1.2.13]	-	H9Q66_00190	class II fructose-1,6-bisphosphate aldolase
scaffold2_size18913	DO_DO_00038	-	hypothetical protein	COG1661	Predicted DNA-binding protein with PD1-like DNA-binding motif	-	K06934	uncharacterized protein	-	H9Q66_00195	DNA-binding protein
scaffold2_size18913	DO_DO_00039	rpiB	Ribose-5-phosphate isomerase B	COG0698	Ribose 5-phosphate isomerase RpiB	Metabolic pathways	K01808	ribose 5-phosphate isomerase B [EC:5.3.1.6]	-	H9Q66_00200	ribose 5-phosphate isomerase B
scaffold2_size18913	DO_DO_00040	glyA	Serine hydroxymethyltransferase	COG0112	Glycine/serine hydroxymethyltransferase	Metabolic pathways	K00600	glycine hydroxymethyltransferase [EC:2.1.2.1]	-	H9Q66_00205	serine hydroxymethyltransferase
scaffold3_size23604	DO_DO_00041	-	hypothetical protein	-	-	-	-	-	-	H9Q66_00210	ETX/MTX2 family pore-forming toxin
scaffold3_size23604	DO_DO_00042	trmB	tRNA (guanine-N(7)-)-methyltransferase	COG0220	Predicted S-adenosylmethionine-dependent methyltransferase	-	K03439	tRNA (guanine-N7-)-methyltransferase [EC:2.1.1.33]	-	H9Q66_00215	hypothetical protein
scaffold3_size23604	DO_DO_00043	rpsJ	30S ribosomal protein S10	COG0051	Ribosomal protein S10	Ribosome	K02946	small subunit ribosomal protein S10	-	H9Q66_00220	30S ribosomal protein S10
scaffold3_size23604	DO_DO_00044	rplC	50S ribosomal protein L3	COG0087	Ribosomal protein L3	Ribosome	K02906	large subunit ribosomal protein L3	-	H9Q66_00225	50S ribosomal protein L3
scaffold3_size23604	DO_DO_00045	rplD	50S ribosomal protein L4	COG0088	Ribosomal protein L4	Ribosome	K02926	large subunit ribosomal protein L4	-	H9Q66_00230	50S ribosomal protein L4
scaffold3_size23604	DO_DO_00046	rplW	50S ribosomal protein L23	COG0089	Ribosomal protein L23	Ribosome	K02892	large subunit ribosomal protein L23	-	H9Q66_00235	50S ribosomal protein L23
scaffold3_size23604	DO_DO_00047	rplB	50S ribosomal protein L2	COG0090	Ribosomal protein L2	Ribosome	K02886	large subunit ribosomal protein L2	-	H9Q66_00240	50S ribosomal protein L2
scaffold3_size23604	DO_DO_00048	rpsS	30S ribosomal protein S19	COG0185	Ribosomal protein S19	Ribosome	K02965	small subunit ribosomal protein S19	-	H9Q66_00245	30S ribosomal protein S19
scaffold3_size23604	DO_DO_00049	rplV	50S ribosomal protein L22	COG0091	Ribosomal protein L22	Ribosome	K02890	large subunit ribosomal protein L22	-	H9Q66_00250	50S ribosomal protein L22
scaffold3_size23604	DO_DO_00050	rpsC	30S ribosomal protein S3	COG0092	Ribosomal protein S3	Ribosome	K02982	small subunit ribosomal protein S3	-	H9Q66_00255	30S ribosomal protein S3
scaffold3_size23604	DO_DO_00051	rplP	50S ribosomal protein L16	COG0197	Ribosomal protein L16/L10E	Ribosome	K02878	large subunit ribosomal protein L16	-	H9Q66_00260	50S ribosomal protein L16
scaffold3_size23604	DO_DO_00052	rpmC	50S ribosomal protein L29	COG0255	Ribosomal protein L29	-	-	-	-	H9Q66_00265	50S ribosomal protein L29
scaffold3_size23604	DO_DO_00053	rpsQ	30S ribosomal protein S17	COG0186	Ribosomal protein S17	Ribosome	K02961	small subunit ribosomal protein S17	-	H9Q66_00270	30S ribosomal protein S17
scaffold3_size23604	DO_DO_00054	rplN	50S ribosomal protein L14	COG0093	Ribosomal protein L14	Ribosome	K02874	large subunit ribosomal protein L14	-	H9Q66_00275	50S ribosomal protein L14
scaffold3_size23604	DO_DO_00055	rplX	50S ribosomal protein L24	COG0198	Ribosomal protein L24	Ribosome	K02895	large subunit ribosomal protein L24	-	H9Q66_00280	50S ribosomal protein L24
scaffold3_size23604	DO_DO_00056	rplE	50S ribosomal protein L5	COG0094	Ribosomal protein L5	Ribosome	K02931	large subunit ribosomal protein L5	-	H9Q66_00285	50S ribosomal protein L5
scaffold3_size23604	DO_DO_00057	rpsZ	30S ribosomal protein S14 type Z	COG0199	Ribosomal protein S14	Ribosome	K02954	small subunit ribosomal protein S14	-	H9Q66_00290	type Z 30S ribosomal protein S14
scaffold3_size23604	DO_DO_00058	rpsH	30S ribosomal protein S8	COG0096	Ribosomal protein S8	Ribosome	K02994	small subunit ribosomal protein S8	-	H9Q66_00295	30S ribosomal protein S8
scaffold3_size23604	DO_DO_00059	rplF	50S ribosomal protein L6	COG0097	Ribosomal protein L6P/L9E	Ribosome	K02933	large subunit ribosomal protein L6	-	H9Q66_00300	50S ribosomal protein L6
scaffold3_size23604	DO_DO_00060	rplR	50S ribosomal protein L18	COG0256	Ribosomal protein L18	Ribosome	K02881	large subunit ribosomal protein L18	-	H9Q66_00305	50S ribosomal protein L18
scaffold3_size23604	DO_DO_00061	rpsE	30S ribosomal protein S5	COG0098	Ribosomal protein S5	Ribosome	K02988	small subunit ribosomal protein S5	-	H9Q66_00310	30S ribosomal protein S5
scaffold3_size23604	DO_DO_00062	rplO	50S ribosomal protein L15	COG0200	Ribosomal protein L15	Ribosome	K02876	large subunit ribosomal protein L15	-	H9Q66_00315	50S ribosomal protein L15
scaffold3_size23604	DO_DO_00063	secY	Protein translocase subunit SecY	COG0201	Preprotein translocase subunit SecY	Bacterial secretion system	K03076	preprotein translocase subunit SecY	-	H9Q66_00320	preprotein translocase subunit SecY
scaffold3_size23604	DO_DO_00064	adk	Adenylate kinase	COG0563	Adenylate kinase and related kinases	Metabolic pathways	K00939	adenylate kinase [EC:2.7.4.3]	-	H9Q66_00325	adenylate kinase
scaffold3_size23604	DO_DO_00065	map	Methionine aminopeptidase 1	COG0024	Methionine aminopeptidase	-	K01265	methionyl aminopeptidase [EC:3.4.11.18]	-	H9Q66_00330	type I methionyl aminopeptidase
scaffold3_size23604	DO_DO_00066	infA	Translation initiation factor IF-1	COG0361	Translation initiation factor 1 (IF-1)	-	K02518	translation initiation factor IF-1	-	H9Q66_00335	translation initiation factor IF-1
scaffold3_size23604	DO_DO_00067	rpmJ	50S ribosomal protein L36	COG0257	Ribosomal protein L36	Ribosome	K02919	large subunit ribosomal protein L36	-	H9Q66_00340	50S ribosomal protein L36
scaffold3_size23604	DO_DO_00068	rpsM	30S ribosomal protein S13	COG0099	Ribosomal protein S13	Ribosome	K02952	small subunit ribosomal protein S13	-	H9Q66_00345	30S ribosomal protein S13
scaffold3_size23604	DO_DO_00069	rpsK	30S ribosomal protein S11	COG0100	Ribosomal protein S11	Ribosome	K02948	small subunit ribosomal protein S11	-	H9Q66_00350	30S ribosomal protein S11
scaffold3_size23604	DO_DO_00070	rpoA	DNA-directed RNA polymerase subunit alpha	COG0202	DNA-directed RNA polymerase, alpha subunit/40 kD subunit	RNA polymerase	K03040	DNA-directed RNA polymerase subunit alpha [EC:2.7.7.6]	-	H9Q66_00355	DNA-directed RNA polymerase subunit alpha
scaffold3_size23604	DO_DO_00071	rplQ	50S ribosomal protein L17	COG0203	Ribosomal protein L17	Ribosome	K02879	large subunit ribosomal protein L17	-	H9Q66_00360	50S ribosomal protein L17
scaffold3_size23604	DO_DO_00072	-	hypothetical protein	-	-	-	-	-	-	H9Q66_00370	ankyrin repeat domain-containing protein
scaffold3_size23604	DO_DO_00073	-	hypothetical protein	COG0666	FOG: Ankyrin repeat	-	-	-	-	-	-
scaffold3_size23604	DO_DO_00074	-	hypothetical protein	COG1196	Chromosome segregation ATPases	-	-	-	-	H9Q66_00380	hypothetical protein
scaffold3_size23604	DO_DO_00075	ecfA1	Energy-coupling factor transporter ATP-binding protein EcfA1	COG1122	ABC-type cobalt transport system, ATPase component	ABC transporters	K16786	energy-coupling factor transport system ATP-binding protein [EC:3.6.3.-]	-	H9Q66_00385	energy-coupling factor transporter ATPase
scaffold3_size23604	DO_DO_00076	ecfA2	Energy-coupling factor transporter ATP-binding protein EcfA2	COG1122	ABC-type cobalt transport system, ATPase component	ABC transporters	K16787	energy-coupling factor transport system ATP-binding protein [EC:3.6.3.-]	-	H9Q66_00390	energy-coupling factor transporter ATPase
scaffold3_size23604	DO_DO_00077	ecfT	Energy-coupling factor transporter transmembrane protein EcfT	COG0619	ABC-type cobalt transport system, permease component CbiQ and related transporters	ABC transporters	K16785	energy-coupling factor transport system permease protein	-	H9Q66_00395	energy-coupling factor transporter transmembrane protein EcfT
scaffold4_size17103	DO_DO_00078	-	DegV domain-containing protein	COG1307	Uncharacterized protein conserved in bacteria	-	-	-	-	H9Q66_00405	DegV family protein
scaffold4_size17103	DO_DO_00079	-	tRNA-Trp(tca)	-	-	-	-	-	-	-	-
scaffold4_size17103	DO_DO_00080	perR	Peroxide-responsive repressor PerR	COG0735	Fe2+/Zn2+ uptake regulation proteins	-	K03711	Fur family transcriptional regulator, ferric uptake regulator	-	H9Q66_00415	transcriptional repressor
scaffold4_size17103	DO_DO_00081	acpM	Meromycolate extension acyl carrier protein	COG0236	Acyl carrier protein	Metabolic pathways	K02078	acyl carrier protein	-	H9Q66_00420	hypothetical protein
scaffold4_size17103	DO_DO_00082	-	hypothetical protein	-	-	-	-	-	-	H9Q66_00425	hypothetical protein
scaffold4_size17103	DO_DO_00083	-	hypothetical protein	-	-	-	-	-	-	H9Q66_00430	hypothetical protein
scaffold4_size17103	DO_DO_00084	-	hypothetical protein	-	-	-	-	-	-	-	-
scaffold4_size17103	DO_DO_00085	-	hypothetical protein	-	-	-	-	-	-	H9Q66_00435	hypothetical protein
scaffold4_size17103	DO_DO_00086	proS	Proline--tRNA ligase	COG0442	Prolyl-tRNA synthetase	Aminoacyl-tRNA biosynthesis	K01881	prolyl-tRNA synthetase [EC:6.1.1.15]	-	H9Q66_00440	proline--tRNA ligase
scaffold4_size17103	DO_DO_00087	-	hypothetical protein	-	-	-	-	-	-	H9Q66_00445	hypothetical protein
scaffold4_size17103	DO_DO_00088	-	hypothetical protein	-	-	-	-	-	-	H9Q66_00450	acetyltransferase
scaffold4_size17103	DO_DO_00089	ywiE	putative cardiolipin synthase YwiE	COG1502	Phosphatidylserine/phosphatidylglycerophosphate/cardiolipin synthases and related enzymes	Metabolic pathways	K06131	cardiolipin synthase A/B [EC:2.7.8.-]	-	H9Q66_00455	cardiolipin synthase
scaffold4_size17103	DO_DO_00090	-	tRNA-Ser(gct)	-	-	-	-	-	-	-	-
scaffold4_size17103	DO_DO_00091	nrdE1	Ribonucleoside-diphosphate reductase subunit alpha 1	COG0209	Ribonucleotide reductase, alpha subunit	Metabolic pathways	K00525	ribonucleoside-diphosphate reductase alpha chain [EC:1.17.4.1]	-	H9Q66_00465	class 1b ribonucleoside-diphosphate reductase subunit alpha
scaffold4_size17103	DO_DO_00092	nrdF	Ribonucleoside-diphosphate reductase 2 subunit beta	COG0208	Ribonucleotide reductase, beta subunit	Metabolic pathways	K00526	ribonucleoside-diphosphate reductase beta chain [EC:1.17.4.1]	-	H9Q66_00470	class 1b ribonucleoside-diphosphate reductase subunit beta
scaffold4_size17103	DO_DO_00093	coaE	Dephospho-CoA kinase	COG0237	Dephospho-CoA kinase	Metabolic pathways	K00859	dephospho-CoA kinase [EC:2.7.1.24]	-	H9Q66_00475	dephospho-CoA kinase
scaffold4_size17103	DO_DO_00094	tsaD	tRNA N6-adenosine threonylcarbamoyltransferase	COG0533	Metal-dependent proteases with possible chaperone activity	-	K01409	N6-L-threonylcarbamoyladenine synthase [EC:2.3.1.234]	-	H9Q66_00480	tRNA (adenosine(37)-N6)-threonylcarbamoyltransferase complex transferase subunit TsaD
scaffold4_size17103	DO_DO_00095	deoD	Purine nucleoside phosphorylase DeoD-type	COG0813	Purine-nucleoside phosphorylase	Metabolic pathways	K03784	purine-nucleoside phosphorylase [EC:2.4.2.1]	-	H9Q66_00485	purine-nucleoside phosphorylase
scaffold5_size16937	DO_DO_00096	-	hypothetical protein	-	-	-	-	-	-	H9Q66_00495	hypothetical protein
[truncated: 1,193 more rows]

## Sheet: PlasmidLikeScaffolds
Genome	Scaffold ID	Coverage	Start	End	Strand	Locus ID	Gene	Product
[truncated: 168 more rows]

[truncated: 4 more sheets: COGCarbohydratemetabolism, COGAminoacidMetabolism,  DifferentialExpressedGenes, Expr.Values.w.Annotation]
